# Supplementary material for: Betamethasone administration during pregnancy is associated with placental epigenetic changes with implications for inflammation
Source: Clin Epigenetics. 2021 Aug 26;13:165. doi: 10.1186/s13148-021-01153-y (PMC8393766; doi:10.1186/s13148-021-01153-y)
Supplement: Supplementary file 4 — Additional file 4: Table S2. EPIC CpGs significantly associated with child’s sex [file 13148_2021_1153_MOESM4_ESM.xlsx]

## Sheet: Table S2
Table S2: FDR significant CpGs associated with child's sex
CpG: CpG name
chr: chromosome
bp: base-pair position (hg19)
nominal p-value: nominal p-value for association with child's sex
gene: gene the CpG is located in (based on Illumina annotation)
CpG	chr	bp	nominal p-value	FDR-corrected p-value	gene
cg09614814	1	311149	7.10853e-06	0.00965042	ITFG3
cg00840807	1	394096	4.04891e-05	0.0268532	PKP3;PKP3
cg08314660	1	394199	8.51637e-05	0.039667	PKP3
cg24131452	1	415359	0.000138606	0.0495915	DIP2C
cg04988729	1	606583	0.000129965	0.0482857	PHRF1
cg15759696	1	698635	9.50837e-06	0.0117296	WDR90
cg07515536	1	698782	7.52401e-05	0.037763	WDR90
cg16576285	1	719645	8.64521e-05	0.0398975	NINJ2;NINJ2;NINJ2
cg03079132	1	727212	0.000111571	0.0448777	RHBDL1
cg05806333	1	756033	9.46712e-05	0.0416905	FBXL16
cg01496380	1	763654	4.68735e-06	0.00774299	C19orf21
cg22973574	1	843287	0.000102548	0.0429424	PRTN3
cg15231942	1	873330	2.62303e-05	0.0210437	MED16
cg15438794	1	1012101	6.3636e-06	0.00916097	AP2A2
cg15576492	1	1015447	0.000136208	0.0491334
cg07816873	1	1100472	1.71746e-16	5.04559e-12	ERC1;ERC1;ERC1;ERC1;ERC1;ERC1;ERC1
cg07761197	1	1196657	3.07835e-05	0.0228418
cg13570957	1	1375556	1.15878e-06	0.00322511	VWA1;VWA1
cg27617724	1	1416030	9.97597e-06	0.0122115	UNKL
cg08760796	1	1539062	3.86894e-05	0.0262661	PTX4
cg09250938	1	1557210	3.57865e-05	0.0253379	PRPF8
cg22220565	1	2026914	2.579e-05	0.0208869	TBL3
cg18179735	1	2038539	3.63085e-06	0.00680252	MKNK2;MKNK2
cg04281981	1	2097062	0.000120419	0.0463955	PRKCZ;PRKCZ;PRKCZ;PRKCZ
cg05244331	1	2157172	2.88783e-05	0.0222129	CACNA1C-IT2
cg05345285	1	2215718	3.65994e-05	0.0255934	DOT1L
cg04471888	1	2233112	2.86513e-05	0.0221291	CACNA1C;CACNA1C;CACNA1C;CACNA1C;CACNA1C;CACNA1C;CACNA1C;CACNA1C;CACNA1C;CACNA1C;CACNA1C;CACNA1C;CACNA1C;CACNA1C;CACNA1C;CACNA1C;CACNA1C;CACNA1C;CACNA1C;CACNA1C;CACNA1C;CACNA1C;CACNA1C
cg26000619	1	2251067	1.91892e-05	0.0179072	AMH
cg21006600	1	2342206	7.5845e-05	0.03781	CACNA1C;CACNA1C;CACNA1C;CACNA1C;CACNA1C;CACNA1C;CACNA1C;CACNA1C;CACNA1C;CACNA1C;CACNA1C;CACNA1C;CACNA1C;CACNA1C;CACNA1C;CACNA1C;CACNA1C;CACNA1C;CACNA1C;CACNA1C;CACNA1C;CACNA1C;CACNA1C
cg17157422	1	2356678	3.83827e-05	0.0262011	CACNA1C;CACNA1C;CACNA1C;CACNA1C;CACNA1C;CACNA1C;CACNA1C;CACNA1C;CACNA1C;CACNA1C;CACNA1C;CACNA1C;CACNA1C;CACNA1C;CACNA1C;CACNA1C;CACNA1C;CACNA1C;CACNA1C;CACNA1C;CACNA1C;CACNA1C;CACNA1C
cg17797446	1	2451404	2.1148e-07	0.000921698	PANK4
cg27364242	1	2471064	7.52251e-05	0.037763	KCNQ1
cg10109776	1	2510071	8.19329e-05	0.0389863	LOC100996583
cg24688471	1	2542815	3.88091e-05	0.0262661	MMEL1
cg04200292	1	2555305	3.74128e-07	0.00136757	MMEL1
cg00804934	1	2572713	3.76751e-07	0.00137084
cg14945086	1	2657780	3.39818e-06	0.00656898	SMCHD1
cg08574218	1	2658266	7.03794e-07	0.00225104	SMCHD1
cg24312874	1	2727945	0.000137868	0.0494388
cg10575367	1	2801914	5.28581e-05	0.0312893	LOC100128788;SRRM2
cg03507326	1	2801952	8.15594e-06	0.0103843	LOC100128788;SRRM2
cg05299479	1	2813428	0.000116276	0.0458191	THOP1
cg09745688	1	2908918	0.000107975	0.0440344	PRSS22
cg27584315	1	2956001	0.000115195	0.0456216
cg12496599	1	3199014	3.20593e-05	0.0233735	NCLN
cg26548187	1	3208840	0.000131543	0.0485414	NCLN
cg19168680	1	3346316	2.51687e-06	0.00537895
cg12218038	1	3380900	2.78172e-05	0.0217519	TSPAN9;TSPAN9
cg10576139	1	3435534	1.27704e-06	0.00343161	NFIC;NFIC;NFIC;NFIC;NFIC
cg13944871	1	3461718	3.88049e-05	0.0262661	MEGF6
cg26821543	1	3466683	9.98805e-05	0.0424536	MEGF6
cg00562088	1	3473186	0.000118136	0.0462068	MEGF6
cg06883956	1	3477292	0.000130225	0.0483598	MEGF6;MIR551A
cg24536161	1	3477695	2.25621e-05	0.0194528	MEGF6;MIR551A
cg01432902	1	3478216	2.20545e-06	0.00501259	MEGF6;MIR551A
cg04159546	1	3605087	3.5408e-05	0.0251801	TP73
cg03050669	1	3606777	8.45372e-05	0.0394801	TP73;TP73;TP73;TP73
cg26465113	1	3631545	7.63992e-05	0.0379467	TP73;TP73;TP73;TP73;TP73;TP73;TP73;TP73;TP73;TP73;TP73;TP73;TP73
cg08919846	1	3664586	2.14101e-05	0.0190603	KIAA0495
cg17499822	1	3696143	7.04783e-05	0.0363723
cg03748476	1	3701727	3.84886e-05	0.0262282	DNASE1
cg27469783	1	3801404	7.96636e-05	0.0386908	MATK
cg03264209	1	3931885	9.45315e-05	0.0416639
cg14999934	1	4362037	2.51474e-06	0.00537895	SH3GL1
cg18166094	1	4426048	0.00012736	0.0477202	LINC00703;LINC00703
cg00244267	1	4558565	9.85064e-05	0.0422132	SEMA6B
cg07870378	1	4665298	9.64313e-05	0.0419586	FAM100A
cg06833564	1	4665307	3.82729e-06	0.00696297	FAM100A
cg17104421	1	4708016	0.000111627	0.0448777	DYRK4
cg15516489	1	5758297	4.27717e-08	0.000242336	CATSPERD
cg14308452	1	5784184	4.1206e-05	0.0271697	PRR22;PRR22
cg21190042	1	6270961	8.07784e-05	0.0387845	RNF207
cg24866717	1	6375866	3.95146e-06	0.00705934	PSPN
cg09951445	1	6419280	7.24366e-05	0.0370455	PLEKHG6;PLEKHG6
cg00821618	1	6581796	6.07171e-05	0.0339424	NOL9
cg00547365	1	6605420	6.54602e-05	0.0352505	NOL9
cg03496350	1	6644363	5.0976e-05	0.0307076	ZBTB48;ZBTB48;ZBTB48
cg07204969	1	6644416	9.28061e-07	0.00281752	ZBTB48;ZBTB48;ZBTB48
cg20266320	1	6800814	9.87084e-05	0.0422364
cg16585946	1	6831719	0.000113466	0.0453234
cg24117315	1	6988185	4.77018e-09	3.9843e-05	CAMTA1
cg17095758	1	7074185	3.23994e-05	0.023556	CAMTA1
cg11750696	1	7074500	0.000119175	0.0463626	CAMTA1
cg27539234	1	7218945	1.09343e-09	1.07077e-05	GPS2
cg19056772	1	7341616	3.10511e-05	0.0229331	FGF11
cg14187504	1	7406480	3.96145e-06	0.0070613	CAMTA1
cg03695692	1	7445467	3.72787e-05	0.0258253	CAMTA1
cg27149150	1	7449851	2.43654e-07	0.00103211	CAMTA1
cg02742119	1	7449957	5.3596e-06	0.00840179	CAMTA1
cg04929544	1	7450634	1.43431e-06	0.00368192	CAMTA1
cg07813851	1	7466976	1.21284e-05	0.0137479	CAMTA1
cg07451297	1	7486874	6.05048e-05	0.0339175	MPDU1;MPDU1
cg26209290	1	7487832	7.55329e-06	0.00991949	MPDU1;MPDU1
cg09914736	1	7508544	2.41358e-05	0.0202177	CAMTA1
cg00362406	1	7508625	4.99151e-05	0.0304096	CAMTA1
cg26161885	1	7510190	9.62807e-08	0.00048644	CAMTA1
cg24385076	1	7519134	4.56564e-05	0.0288655	CAMTA1
cg18795022	1	7587410	2.32646e-06	0.00516912	CAMTA1
cg02107816	1	7612135	2.14804e-05	0.0190871	CAMTA1
cg09639374	1	7703202	0.000135566	0.0491017	DNAH2
cg13136003	1	7801354	0.000104248	0.0434146	CHD3;CHD3;CHD3
cg10059324	1	7884824	1.06374e-08	7.53367e-05	PER3
cg13325529	1	8079954	3.74005e-06	0.0068514	TMEM107;TMEM107
cg23293329	1	8079962	4.42898e-05	0.0283317	TMEM107;TMEM107
cg14191955	1	8311635	8.53297e-05	0.0396958
cg10400226	1	8325369	1.21649e-05	0.0137651	CERS4
cg19305718	1	8659964	4.27115e-05	0.0277927
cg27018309	1	8943122	1.00397e-05	0.0122142	PMM2
cg08736918	1	9241615	7.92797e-06	0.0102253
cg16313966	1	9242037	2.41799e-06	0.00528369
cg14669515	1	9386821	7.19785e-05	0.0369303	SPSB1
cg13244803	1	9398957	0.00013445	0.048876
cg26992963	1	9399114	4.12404e-05	0.0271698	SPSB1
cg06342063	1	9399391	7.69441e-05	0.0380626	SPSB1
cg02742562	1	9481497	0.000126316	0.0475538	ZNF143;ZNF143;ZNF143;LOC644656
cg23378165	1	9550256	4.55934e-05	0.0288655	USP43
cg13169003	1	9705002	3.53435e-05	0.0251801
cg27289632	1	9855567	5.006e-05	0.0304745	GAS7;GAS7;GAS7;GAS7
cg01737257	1	9892901	0.000128887	0.0481016
cg26722381	1	9903866	8.36883e-05	0.0393904	GAS7;GAS7;GAS7
cg25558027	1	9930194	7.27796e-06	0.00971109	GAS7;GAS7;GAS7
cg23048358	1	9940652	2.75634e-05	0.0216471	GAS7;GAS7
cg10618704	1	9940970	4.88682e-05	0.0300749	GAS7;GAS7
cg09396825	1	9956807	0.000119957	0.0463955	GAS7
cg16052325	1	10348234	3.67355e-05	0.0255934	MYH4
cg15443106	1	10517516	9.67087e-05	0.041978
cg18935040	1	10569924	1.72347e-05	0.0169764	PDE4A;PDE4A;PDE4A;PDE4A;PDE4A
cg02606018	1	10658281	3.27023e-22	1.72933e-17
cg03649833	1	11026900	0.000118534	0.0462949	CARM1
cg18232497	1	11355187	5.80923e-05	0.0329862
cg17782954	1	11783823	6.75475e-05	0.0358392	ECHDC3
cg08425760	1	11795897	2.57465e-05	0.0208869	AGTRAP;AGTRAP;AGTRAP;AGTRAP;AGTRAP
cg24346414	1	11805973	0.000121813	0.0464982	AGTRAP;AGTRAP;AGTRAP;AGTRAP;AGTRAP
cg05753949	1	11882589	5.40654e-05	0.0315597	ZNF441
cg10797914	1	11952157	3.42109e-08	0.000201012
cg06775068	1	12821602	4.68976e-05	0.0293837	MIR1269B;ARHGAP44
cg07758738	1	12911528	2.84109e-06	0.00583831
cg04911830	1	13708833	7.49685e-05	0.037763	FAR1
cg26859099	1	13794724	2.0795e-14	4.12372e-10
cg07001875	1	13798081	2.19393e-06	0.00501259
cg09290242	1	13806491	1.41821e-06	0.00367152
cg04694512	1	13859147	2.47945e-08	0.000157339
cg23412637	1	13879670	7.23632e-06	0.00971109
cg11467028	1	13892280	2.55364e-06	0.005416
cg02343988	1	13892288	2.4995e-12	3.67155e-08
cg24961480	1	13893152	9.101e-06	0.0113865
cg12841013	1	13905856	2.1747e-10	2.42957e-06
cg23293671	1	13905872	6.93982e-05	0.0360533	ZSWIM4
cg19572826	1	13911093	1.34052e-05	0.0146463	PDPN;PDPN;PDPN;PDPN
cg27301002	1	13945885	2.66038e-05	0.0212727
cg05339037	1	13951168	1.21042e-05	0.0137479
cg23722437	1	13983009	1.33472e-05	0.0146163	SPON1
cg19946676	1	13986914	1.43851e-17	5.65481e-13	SPON1
cg18328891	1	13992410	4.70384e-17	1.69598e-12	SPON1
cg01211137	1	13993807	1.06609e-10	1.36393e-06	SPON1
cg02330214	1	14026216	2.395e-05	0.0201458	PRDM2
cg00400591	1	14026298	5.61946e-06	0.00861415	PRDM2
cg03559133	1	14066712	4.35148e-05	0.0279939	DCAF15
cg11651314	1	14096055	5.36902e-05	0.0314403	SPON1
cg10148635	1	14097159	5.97228e-06	0.00888554	RFX1
cg12696488	1	14128237	1.5678e-11	2.14414e-07	SPON1
cg09219013	1	14149279	3.54726e-08	0.000205382	SPON1
cg12725502	1	14155446	1.78059e-13	3.20997e-09	SPON1
cg11697120	1	14201330	3.78625e-07	0.00137137	SPON1
cg02520919	1	14206467	3.11437e-05	0.0229587	SPON1
cg12575434	1	14214472	1.91631e-12	2.868e-08	SPON1
cg08072992	1	14229581	0.000120198	0.0463955	PRKACA
cg02750391	1	14274978	0.000123813	0.0469455	SPON1
cg11186825	1	14275066	2.31935e-05	0.0197822	SPON1
cg01475538	1	14381234	4.41043e-05	0.0282814	RRAS2;RRAS2
cg07688972	1	14441233	0.00010843	0.0440843
cg01760415	1	14707507	0.000111124	0.0448117	PLBD1
cg23748965	1	14924450	4.08348e-05	0.0270373
cg01567509	1	15104223	0.000113535	0.0453234	KIAA1026;KIAA1026
cg08411567	1	15106332	3.3682e-05	0.0242797	KAZN;KAZN
cg26989053	1	15148607	2.82506e-07	0.00112607	NTAN1
cg22853601	1	15162073	0.0001032	0.0431068	KIAA1026;KIAA1026
cg08545132	1	15348803	4.94784e-05	0.0302597	BRD4
cg00866953	1	15417078	0.000134848	0.0489759	KIAA1026
cg22085625	1	16091218	7.86258e-05	0.0385219	FBLIM1;FBLIM1;FBLIM1
cg11401784	1	16092264	8.15106e-05	0.0389294	FBLIM1;FBLIM1;FBLIM1
cg04889800	1	16163555	0.000104453	0.0434146	FLJ37453
cg07214406	1	16312238	3.00027e-06	0.00602495
cg00712159	1	16401926	4.417e-05	0.0282814
cg07981980	1	17287291	3.81295e-09	3.28748e-05	CROCC
cg09203597	1	17324035	0.000133885	0.0488427	MYO9B;MYO9B
cg19390148	1	17420389	0.000123405	0.0468536	DDA1;DDA1
cg07018725	1	17632859	4.01802e-06	0.00713498	OTOG;OTOG
cg23433205	1	17735708	4.76589e-05	0.0296965	RCC2;RCC2
cg17255175	1	18027062	3.54585e-05	0.0251801	SERGEF;SERGEF;SERGEF
cg02458237	1	18061763	4.39024e-05	0.0281975	MYO15A
cg23585916	1	18144828	0.000120683	0.0463982	LLGL1
cg09491358	1	18279522	3.78573e-06	0.0069191
cg19874862	1	18297461	5.22896e-05	0.031209
cg23067221	1	18385539	3.35612e-05	0.0242451
cg15787009	1	18929995	1.05698e-05	0.0125848
cg21215218	1	19011172	0.000106147	0.0436709	PAX7;PAX7;PAX7
cg20175223	1	19446481	9.00047e-06	0.0112785	UBR4
cg07624705	1	19626525	2.04595e-05	0.0185896	NDUFA13;TSSK6
cg24042814	1	19626760	4.91169e-06	0.00793486	NDUFA13;TSSK6
cg14991561	1	19635060	1.85133e-16	5.24465e-12	AKR7A2
cg18199495	1	19655472	5.86912e-05	0.0332296	PQLC2;PQLC2;PQLC2
cg15160859	1	19739800	3.6368e-05	0.0255063	LPAR2
cg07424770	1	20132070	2.68995e-05	0.0213975
cg10938486	1	20420716	1.41829e-05	0.0151008	ACSM5
cg14571344	1	21000772	8.3974e-05	0.0393904	CRYL1
cg18878886	1	21031238	4.80595e-05	0.0298066	KIF17;KIF17
cg15611098	1	21101798	0.000132459	0.048726	TMEM11;TMEM11
cg10484411	1	21290469	5.95263e-05	0.0335587	CRYM
cg05654163	1	21467502	2.04693e-06	0.0048635	SLC39A2;SLC39A2
cg25287224	1	21811549	1.59889e-05	0.0163225	LDHB;LDHB
cg25601967	1	22590017	1.00081e-05	0.0122132
cg20290479	1	22846504	9.42864e-05	0.0416636
cg11721177	1	22919873	3.61329e-06	0.00679173	EPHA8
cg25631656	1	23039068	7.57502e-05	0.0378035
cg02625623	1	23493069	2.3633e-13	3.98852e-09
cg00907427	1	23668691	6.60095e-05	0.035426	HNRNPR;HNRNPR;HNRNPR;HNRNPR
cg23382224	1	23929284	1.79903e-06	0.0043908	PRKCB;PRKCB
cg08222609	1	24027960	0.000102351	0.0429424	THTPA;THTPA;THTPA
cg22685913	1	24045131	2.98265e-06	0.00602344	PRKCB;PRKCB
cg05408442	1	24691920	8.2988e-05	0.0391884	STPG1;STPG1;STPG1;STPG1
cg25438338	1	24701525	6.61078e-09	5.14094e-05	GMPR2;GMPR2;GMPR2;GMPR2;GMPR2;GMPR2;GMPR2;GMPR2;NEDD8-MDP1;NEDD8;NEDD8-MDP1;NEDD8
cg25204764	1	24995933	2.86262e-05	0.0221291	SRRM1
cg14110361	1	25191199	8.04398e-05	0.0387633
cg05881762	1	25684849	0.00013149	0.0485414	UBE3A
cg10776186	1	25875020	3.27793e-06	0.00642	NUPL1;NUPL1
cg16131943	1	26447082	5.81608e-05	0.0329999	MYO3A
cg20330922	1	26516487	9.01744e-05	0.04084	CATSPER4
cg11766665	1	26542062	4.9323e-05	0.0302113
cg15619538	1	26819434	6.33946e-05	0.0348478
cg24253367	1	26941992	7.02847e-05	0.0363197	FLJ25006;KIAA0100
cg15683491	1	27084942	0.00013459	0.0489045	FAM222B;FAM222B;FAM222B;FAM222B;FAM222B;FAM222B;FAM222B;FAM222B;FAM222B;FAM222B;FAM222B;FAM222B
cg07327090	1	27240634	0.00010545	0.0435562	NR0B2
cg10354556	1	27472339	0.000109068	0.0442075	GTF3C1;GTF3C1
cg08907118	1	27482516	2.68512e-05	0.0213842	GTF3C1
cg26620747	1	27523214	9.87737e-05	0.0422364	GTF3C1
cg11950586	1	27783859	6.90389e-06	0.00950711	KIAA0556
cg21794683	1	28246432	7.28863e-05	0.0371797	SSH2;SSH2;SSH2
cg03700669	1	28284100	4.31817e-06	0.00741392	SMPDL3B
cg07852085	1	28542381	3.62962e-05	0.0255063	CDX2
cg15719025	1	28879147	0.000117733	0.0461218	TRNAU1AP;TRNAU1AP
cg07398558	1	28879201	8.89115e-05	0.0404855	TRNAU1AP;TRNAU1AP
cg24816358	1	29278289	5.28154e-05	0.0312893	ADAP2
cg13923848	1	29281544	0.000134182	0.048849	ADAP2
cg02983436	1	29352788	2.22426e-08	0.00014344
cg25840576	1	29447971	4.3452e-05	0.0279762	TMEM200B
cg17662782	1	29781959	1.8918e-05	0.0178007	LOC284395
cg10403239	1	29976061	0.000108424	0.0440843	LOC284395
cg00667360	1	30076044	0.000100702	0.0426017	ALDOA;ALDOA;ALDOA;ALDOA;ALDOA
cg25304146	1	30092971	8.82259e-09	6.47981e-05	WBP11P1
cg26452476	1	30102711	2.7237e-05	0.0215287	TBX6
cg25932217	1	30103468	0.000137785	0.0494315	POP4;POP4
cg04993898	1	30112256	5.54169e-05	0.0319458
cg21953769	1	30168190	0.000113859	0.0453234
cg23018236	1	30244563	9.03203e-05	0.0408451
cg04716530	1	30485684	3.67451e-05	0.0255934	ITGAL;ITGAL
cg27089547	1	30546565	2.67251e-05	0.0213482	ZNF747
cg11529208	1	30547220	6.7188e-06	0.0094223	ZNF747;ZNF747;ZNF747;ZNF747
cg03712420	1	30555099	9.32603e-05	0.0414446
cg09181609	1	30582681	2.61108e-05	0.0210042
cg20620585	1	30584015	2.07856e-06	0.0048635
cg20441963	1	30643744	3.77861e-05	0.0259881
cg01424816	1	30654476	1.52428e-08	0.000104231	GOLGA2P6;GOLGA2P6
cg12451285	1	30783088	1.93604e-05	0.0180245	RNF40;RNF40;RNF40;RNF40
cg20883342	1	30863243	6.03308e-05	0.0338678	ZNF536
cg26116551	1	30863260	1.96499e-05	0.0180942	ZNF536
cg14380909	1	31074339	4.53276e-05	0.0287636
cg11320571	1	31101379	6.96925e-05	0.0361314	PRSS53
cg02293445	1	31179594	2.88402e-05	0.0222101
cg02601341	1	31235841	4.33444e-06	0.00742578	TRIM72
cg02537310	1	31284617	3.04481e-05	0.0228062	MTMR10
cg11187366	1	31404063	1.12878e-05	0.0130568
cg10854819	1	31515852	0.000131571	0.0485414
cg20666585	1	31523186	1.86698e-05	0.0177568
cg19691425	1	31848368	3.7554e-05	0.0258804	ASIC2
cg06262957	1	31850556	7.39545e-05	0.0375315	ASIC2
cg16307912	1	32078405	0.000113877	0.0453234	ACCN1
cg09143318	1	32255976	2.09929e-06	0.0048635	ACCN1
cg09325036	1	32307434	3.66191e-06	0.00680252	ASIC2
cg08601520	1	32488847	4.76302e-10	5.12245e-06
cg23451483	1	32549863	2.10307e-06	0.0048635
cg07431106	1	32561989	7.71894e-05	0.0381006
cg22272752	1	32568913	2.07771e-05	0.0187493
cg01882871	1	32575548	5.36796e-05	0.0314403
cg07949722	1	32576670	4.79869e-06	0.00781598
cg13648045	1	32579022	0.000134252	0.048849
cg21109025	1	32580869	0.000121282	0.0464737	CCL2
cg05440824	1	32581035	8.22421e-05	0.0390866	CCL2
cg12698626	1	32581466	2.69924e-05	0.0213975	CCL2
cg11860203	1	32582516	6.995e-05	0.0362277	CCL2
cg01520122	1	32595801	5.28571e-05	0.0312893	CCL7
cg02936263	1	32596886	3.06086e-06	0.00605465	CCL7
cg17706274	1	32611779	9.62954e-07	0.0028501	CCL11
cg24870391	1	32612675	1.51813e-05	0.0159075	CCL11
cg07044785	1	32639637	9.12366e-06	0.0113924
cg03523740	1	32645027	1.5708e-09	1.50118e-05	TXLNA
cg00038857	1	32645753	2.22474e-05	0.0193334	CCL8
cg04656009	1	32645806	4.39629e-06	0.00745127	CCL8
cg02706575	1	32683054	1.40139e-05	0.015042	CCL13
cg22186223	1	32690367	2.393e-06	0.00524354	CCL1
cg17960993	1	32726157	1.25868e-05	0.0140987
cg01440070	1	32895392	4.14678e-06	0.00723353	SLC6A10P
cg09461728	1	33463351	4.97159e-07	0.00168064	C19orf40;CCDC123
cg07461987	1	33821350	4.30145e-05	0.0278301	PHC2;LOC101929464
cg22936497	1	34276619	2.71422e-08	0.000168199
cg11139633	1	34282474	3.46757e-05	0.0249141
cg02973307	1	34302998	4.8946e-07	0.00166742	KCTD15;KCTD15;KCTD15
cg03257387	1	34307801	5.51919e-06	0.00855058
cg21557672	1	34315334	4.86182e-06	0.00788642
cg06882591	1	34397628	8.69604e-05	0.039941
cg02402024	1	34397955	3.58085e-05	0.0253379
cg07921738	1	34662778	3.66957e-05	0.0255934	LSM14A;LSM14A
cg14681207	1	34841934	0.000114561	0.0454784	ZNHIT3
cg19370952	1	35440439	0.000132744	0.0487409	SLC1A2;SLC1A2;SLC1A2
cg20584801	1	35531377	1.23639e-06	0.00334716	HPN;HPN
cg05701235	1	35531397	4.34968e-06	0.00743429	HPN;HPN
cg15234271	1	35531411	2.01793e-05	0.0184407	HPN;HPN;HPN;HPN
cg15584071	1	36484913	0.000104664	0.0434248	SDHAF1
cg20139664	1	36628961	0.000139275	0.0497283	ARHGAP23
cg08376211	1	36640438	7.26677e-05	0.0371346	MAP7D1;MAP7D1;MAP7D1
cg27439456	1	36915840	2.16086e-05	0.0190871	OSCP1;OSCP1
cg04182076	1	36937561	4.20591e-05	0.0275036	CSF3R;CSF3R;CSF3R
cg20078881	1	37248264	6.96928e-06	0.00954622
cg00735611	1	37895886	4.60754e-06	0.00766196	GRB7;GRB7
cg20768399	1	38020399	4.64823e-05	0.0292158	SNIP1
cg10858898	1	38245607	0.000101228	0.0427557	THRA;THRA
cg00739353	1	38546326	1.35581e-16	4.48104e-12
cg06252455	1	38558124	2.20684e-05	0.0192765
cg22145550	1	38589996	9.99239e-05	0.0424536
cg15253026	1	38596819	6.18311e-05	0.0343454
cg15804426	1	38993534	5.37076e-05	0.0314403	RYR1;RYR1
cg09732253	1	38999353	4.57216e-06	0.00763515
cg16865475	1	39051817	3.92008e-06	0.00704244	RYR1;RYR1
cg19338222	1	39052032	6.49656e-05	0.0352215	RYR1;RYR1
cg10289116	1	39074532	2.55859e-05	0.0208369
cg20762480	1	39538854	2.54579e-05	0.0208273
cg16635767	1	39574640	6.07204e-05	0.0339424	PAPL
cg06992496	1	40030869	1.2465e-05	0.013985	PABPC4;PABPC4;PABPC4;LOC101929516
cg16426293	1	40192112	7.8928e-05	0.0385304
cg00381541	1	40192279	7.39084e-06	0.00978716
cg12099931	1	40367793	0.000105641	0.0435982
cg24359188	1	40509472	0.000116875	0.045917	BUB1B;PAK6;PAK6
cg19143959	1	40572794	0.000111091	0.0448117
cg13542022	1	40932276	9.46986e-06	0.0117003	SERTAD1
cg10191872	1	41031802	2.98869e-05	0.0226425	RMDN3;RMDN3
cg01276323	1	41282145	0.000129042	0.0481232	KCNQ4;KCNQ4
cg04906797	1	41382128	2.86883e-09	2.55685e-05
cg17196448	1	41382201	8.21235e-08	0.000427483
cg10569661	1	41651383	0.000131537	0.0485414
cg19020855	1	41669266	1.55051e-05	0.0160559
cg08230105	1	41692501	6.5972e-06	0.00934938
cg22829304	1	41768132	0.000139938	0.0497767	KBTBD7;LOC101929140
cg03962019	1	41807865	8.43643e-05	0.0394676
cg26920057	1	41889874	6.84674e-05	0.035885	TMEM91;TMEM91;TMEM91;TMEM91;TMEM91;TMEM91
cg24631052	1	41994181	0.000131988	0.0486364	C17orf88
cg09313177	1	42093052	0.000119149	0.0463626	TMEM101;TMEM101;TMEM101
cg01325167	1	42455762	1.89074e-05	0.0178007	ITGA2B
cg23004409	1	43128367	5.73167e-05	0.0326612	DCAKD;DCAKD
cg01738152	1	43301209	0.000123238	0.0468394	FMNL1
cg19199266	1	43714888	0.00011976	0.0463955	C17orf69;C17orf69;MGC57346;MGC57346
cg12856433	1	44084185	0.000107828	0.0439971
cg23139234	1	44084271	0.000108632	0.0441363	PINLYP;PINLYP
cg25857194	1	44084495	6.50622e-05	0.0352215	PINLYP;PINLYP
cg14514454	1	44399069	0.000119673	0.0463955
cg02317651	1	44543031	5.90434e-05	0.0333813
cg24306139	1	45190111	4.73255e-05	0.0295585	C1orf228
cg03984347	1	45190262	1.99922e-07	0.000878763	C1orf228
cg06745753	1	45190297	1.10644e-06	0.00316465	C1orf228
cg07173823	1	45190519	3.87268e-05	0.0262661	C1orf228
cg04663994	1	45204358	4.0082e-05	0.0267623	CEACAM16
cg15815930	1	45503645	2.24773e-05	0.019443	RELB
cg10720545	1	45504295	0.000116443	0.0458191	RELB
cg04425546	1	45903570	2.62378e-05	0.0210437
cg13179880	1	46016123	0.000104673	0.0434248	AKR1A1;AKR1A1
cg23317297	1	46016189	9.82124e-05	0.0422132	AKR1A1;AKR1A1;AKR1A1;AKR1A1
cg20326425	1	46090698	5.71698e-06	0.00863768	2008-03-01
cg16903052	1	46162390	0.000106118	0.0436709
cg04127739	1	46236493	5.60606e-06	0.00861415	BHMG1
cg06378669	1	46375343	9.3423e-05	0.0414446	CTIF;CTIF
cg13752649	1	46608559	9.90314e-05	0.0423189	HOXB1
cg02873421	1	46629306	0.000120027	0.0463955	HOXB3
cg24241823	1	46635529	0.000109702	0.0443963	HOXB3
cg00646731	1	46668733	9.12089e-07	0.00278262	LOC404266;HOXB5;LOC404266;LOC404266;LOC404266
cg07318128	1	46683806	8.11934e-07	0.00251577	HOXB6
cg25597489	1	46756417	7.59594e-05	0.037823	SLC38A2;SLC38A2;SLC38A2;SLC38A2
cg04753856	1	46961443	3.57572e-05	0.0253379	KIAA0226L;KIAA0226L;KIAA0226L;KIAA0226L;KIAA0226L;KIAA0226L;KIAA0226L;KIAA0226L;KIAA0226L;KIAA0226L;KIAA0226L;KIAA0226L;KIAA0226L
cg23833588	1	46961583	3.49128e-05	0.0250034	C13orf18;C13orf18
cg10101074	1	46961818	8.53933e-05	0.0396958	C13orf18
cg26362060	1	46987370	4.76672e-06	0.00780965
cg26516446	1	47295825	1.09355e-05	0.0128239
cg06955484	1	47695408	1.11671e-05	0.0129691	TAL1;TAL1
cg24716039	1	47898741	3.69689e-07	0.0013576	KAT7;KAT7;KAT7;KAT7;KAT7
cg05817750	1	47951688	0.000116041	0.0458191
cg06487630	1	48275764	2.04232e-05	0.0185779	VDR;VDR;VDR
cg11698204	1	48382445	0.000139394	0.0497283	COL2A1;COL2A1
cg07650504	1	48397055	5.50953e-05	0.0319458	COL2A1;COL2A1
cg20700813	1	48437672	7.007e-05	0.036256	XYLT2
cg16848708	1	48965293	1.7292e-06	0.00427297	KCNJ14;KCNJ14
cg17999272	1	49079094	0.000104316	0.0434146	SPAG9;SPAG9;SPAG9;SPAG9;SPAG9;SPAG9;SPAG9;SPAG9
cg12253200	1	49123013	5.00659e-06	0.00803905	RPL18;SPHK2
cg10573333	1	49215283	6.51045e-05	0.0352215
cg15675357	1	49442946	7.81691e-05	0.0383614	DHDH;DHDH
cg00842726	1	49487947	1.7614e-05	0.0171642
cg06186992	1	49525139	2.11543e-05	0.0188696	ZNF423
cg02101892	1	49525225	1.11425e-06	0.00316788	ZNF423
cg27360784	1	49525304	0.000117944	0.0461544	ZNF423
cg10147875	1	49633674	4.88198e-06	0.00790295	PPFIA3
cg04113418	1	49646093	2.06822e-06	0.0048635	PPFIA3
cg03559454	1	49646157	2.36913e-08	0.00015155	PPFIA3
cg22702960	1	49685912	7.55532e-05	0.037763	TRPM4
cg08817497	1	49814595	5.44912e-06	0.00849317	ZNF423;ZNF423
cg13578303	1	49838698	2.11057e-05	0.0188696	CD37;CD37;CD37;CD37
cg10596919	1	49859512	6.4842e-06	0.00925063	TEAD2;TEAD2;TEAD2;TEAD2;TEAD2;TEAD2
cg10638075	1	50046178	3.87823e-05	0.0262661	WDFY4
cg00002186	1	50085163	0.000113829	0.0453234	WDFY4
cg08350047	1	50278722	3.51123e-05	0.0250689
cg12061608	1	50398103	1.56511e-05	0.016186
cg15474110	1	50453350	1.38164e-05	0.0149114	SIGLEC11;SIGLEC11
cg17237022	1	50454133	4.07942e-06	0.00717483	SIGLEC11;SIGLEC11
cg13046688	1	51340344	7.21087e-05	0.0369493	ABHD12B;ABHD12B
cg15127250	1	51786489	6.80109e-05	0.035879	GALNT6
cg16627198	1	51835167	2.15385e-07	0.000933585
cg18379413	1	52074293	2.78657e-06	0.00576414	ZNF175
cg18708075	1	52074312	5.3306e-06	0.00838948	ZNF175
cg01382982	1	52074348	4.10158e-06	0.00719785	ZNF175
cg25824543	1	52074410	6.05495e-06	0.00892726	ZNF175
cg02375258	1	52074470	8.25858e-05	0.0391676	ZNF175
cg17592734	1	52074501	7.64822e-06	0.0100048	ZNF175
cg26218606	1	52074577	2.06604e-06	0.0048635	ZNF175;ZNF175
cg21211075	1	52075189	5.27821e-05	0.0312893	ZNF175
cg08251341	1	52140501	5.51555e-05	0.0319458	SCN8A;SCN8A
cg03434950	1	52631505	1.38096e-05	0.0149114	KRT7
cg10485047	1	52636834	2.16987e-05	0.0191241	KRT7
cg24351841	1	52641352	3.40369e-06	0.00656898	KRT7
cg05661164	1	52715043	7.22992e-07	0.00230316	KRT83
cg16160105	1	52715050	0.000111267	0.0448468	KRT83
cg18516782	1	52740064	2.21991e-05	0.0193289
cg23730104	1	52807177	3.28668e-05	0.023874
cg04880990	1	52887566	4.28748e-05	0.0278077	KRT6A
cg19023350	1	52890692	1.66608e-05	0.0167711
cg00028929	1	52908478	6.9989e-08	0.000375109	KRT5
cg21146797	1	52911811	2.92448e-05	0.0223697	KRT5
cg17598337	1	52915214	5.53282e-05	0.0319458	KRT5
cg12831349	1	52935087	8.73689e-05	0.040059
cg05803533	1	52966447	6.87811e-07	0.00221781	KRT74;KRT74
cg19063829	1	52970800	1.22023e-05	0.0137878	FAM214A;FAM214A;FAM214A
cg11957638	1	52983097	1.05158e-06	0.00306666	KRT72;KRT72;KRT72
cg24402372	1	52997366	8.18193e-05	0.038979
cg02327909	1	53009774	2.30845e-05	0.0197316	KRT73
cg07017706	1	53013331	8.63329e-05	0.0398888	KRT73
cg01751892	1	53038605	1.01179e-07	0.000496349	KRT2
cg02699834	1	53039430	7.74226e-06	0.0100347	KRT2
cg13545247	1	53056317	4.83229e-07	0.00166654
cg03348792	1	53075482	3.73277e-05	0.0258356	KRT1
cg09738217	1	53086232	2.42772e-05	0.0202705	KRT77
cg25790120	1	53086242	2.45923e-07	0.00103211	KRT77
cg00494263	1	53172253	6.92512e-05	0.0360533	KRT76
cg05414613	1	53558470	7.46045e-05	0.0376957	SLC1A7
cg03142811	1	53607998	6.2374e-05	0.034502	RARG;RARG;RARG;RARG;RARG
cg16578815	1	53772929	1.31721e-07	0.000618243	SP1;SP1;SP1
cg07204163	1	53904319	5.08458e-06	0.00809393	FLJ40434
cg16117789	1	53904634	5.33101e-05	0.0314047	FLJ40434
cg15390560	1	53905143	1.12242e-05	0.0130163	FLJ40434
cg14822257	1	53905169	3.63428e-05	0.0255063	FLJ40434
cg23839556	1	53905233	2.95063e-05	0.0225046	FLJ40434
cg23884159	1	53905246	0.000105782	0.0436044	SLC25A3P1
cg03353779	1	53905257	5.43094e-05	0.0316524	SLC25A3P1
cg20633276	1	53925299	7.27459e-06	0.00971109	DMRTB1
cg06051201	1	53925306	1.16899e-05	0.0133667	DMRTB1
cg10130718	1	53925368	4.90893e-05	0.0300914	DMRTB1
cg05885647	1	53926107	5.99681e-07	0.00196644	DMRTB1
cg07203271	1	53926112	1.22874e-06	0.00334716	DMRTB1
cg07598331	1	53926227	5.09442e-05	0.0307076	DMRTB1
cg17352157	1	54024435	0.000116477	0.0458191	ZNF331;ZNF331
cg07403400	1	54070357	8.79983e-06	0.011062	ATP5G2;ATP5G2;ATP5G2
cg02056144	1	54070517	9.6704e-05	0.041978	ATP5G2;ATP5G2
cg22997177	1	54070527	0.000100371	0.0425071	ATP5G2;ATP5G2
cg27479634	1	54070545	2.07239e-06	0.0048635	ATP5G2;ATP5G2
cg19842134	1	54070591	0.000101325	0.0427738	ATP5G2;ATP5G2
cg02905198	1	54070610	2.44665e-10	2.69543e-06	ATP5G2;ATP5G2
cg15633745	1	54605593	5.84383e-09	4.6354e-05	OSCAR;OSCAR;OSCAR;OSCAR;OSCAR;OSCAR;NDUFA3
cg00896182	1	54686589	0.000120079	0.0463955
cg03048292	1	54701017	2.34149e-06	0.0051846
cg22961459	1	54763433	5.51921e-05	0.0319458	ZNF385A;ZNF385A;ZNF385A
cg07865479	1	54838324	0.000135535	0.0491017	SSBP3;SSBP3;SSBP3
cg18415182	1	55519073	0.00013379	0.0488427	MAPK1IP1L
cg00915671	1	55660870	1.68465e-05	0.0167875	TNNT1;TNNT1;TNNT1;TNNT1
cg06942770	1	55873715	5.77322e-06	0.00868955
cg01597604	1	56037800	8.0289e-05	0.0387633
cg11503414	1	56216289	7.04589e-05	0.0363723	DNAJC14
cg22775789	1	56694541	6.60057e-06	0.00934938	CS
cg06561366	1	56727304	7.81572e-06	0.010097	PAN2;PAN2;PAN2;PAN2
cg01250938	1	57095887	6.22918e-05	0.0344806	SSRP1
cg06152526	1	57290525	5.61873e-09	4.50187e-05	PLLP
cg23491309	1	57335585	0.000126948	0.0476332	UBE2L6;UBE2L6
cg21452476	1	57430835	1.76396e-05	0.0171681	C8B;C8B;C8B
cg17966709	1	57435952	3.50397e-08	0.000204367	ZDHHC5
cg25299319	1	57559728	8.55258e-05	0.0396958	LRP1
cg18443392	1	57584971	1.87403e-05	0.017763	LRP1
cg02620533	1	57719013	9.06795e-05	0.0408451	DAB1
cg08268757	1	57742132	4.23294e-05	0.027612	AURKC;AURKC;AURKC
cg00491255	1	58019984	6.38591e-05	0.0349096	TEPP;TEPP
cg09803378	1	58201414	0.000104484	0.0434146	AVIL
cg17933911	1	59248878	4.85984e-05	0.0300097	JUN;JUN
cg04858776	1	59318494	5.55282e-13	8.98891e-09
cg01546084	1	59394530	4.23085e-05	0.027612
cg16530946	1	59527888	1.35767e-06	0.00357782	LINC01358
cg18431645	1	59528046	1.44801e-05	0.0152737	LINC01358
cg18604584	1	59545056	1.80925e-05	0.0174283	LINC01358
cg20640396	1	59545286	3.78086e-05	0.0259881	LINC01358
cg00249614	1	59593751	7.5525e-05	0.037763
cg14299214	1	59613186	1.14608e-06	0.00322511	HSD52
cg24228915	1	60202308	7.70161e-05	0.0380626
cg05073720	1	60386672	1.49167e-06	0.00379235	PHLPP1
cg02920403	1	60909009	4.02299e-08	0.000229574	VPS37C
cg26967100	1	61104032	1.5876e-05	0.0162495
cg17379860	1	61159602	2.56308e-05	0.020852	TMEM216
cg10761987	1	61935125	4.09048e-05	0.027061	ANK3;ANK3;ANK3
cg19881928	1	62039009	9.89344e-08	0.00049356	SCN4A
cg07044592	1	62586823	0.000119132	0.0463626	FAM19A2
cg13894010	1	62593075	0.000111452	0.0448777	STX5;STX5
cg09668452	1	63223752	2.29257e-05	0.0196807	RGS9;RGS9
cg07520621	1	63518263	6.24693e-05	0.0345306
cg11213983	1	63652954	2.68446e-05	0.0213842	CCDC46;CCDC46
cg26451499	1	63694336	1.68731e-05	0.0167921	CCDC46;CCDC46
cg00954105	1	63739259	5.14426e-05	0.0309323	CCDC46;CCDC46
cg07086204	1	63846499	5.03919e-06	0.00807506	CEP112;CEP112
cg02044966	1	63911062	3.98714e-05	0.026689	CEP112;CEP112
cg20948841	1	64061538	6.42468e-06	0.00920953
cg07835532	1	64066396	8.18389e-05	0.038979	CEP112;CEP112
cg06202053	1	64109021	2.36257e-05	0.0199576	CCDC88B
cg17993999	1	64502774	0.000107329	0.0439065	RASGRP2;RASGRP2;RASGRP2
cg03506099	1	65099398	9.1266e-05	0.0409498
cg03908771	1	65113148	8.10823e-05	0.0388379	DPF2;DPF2
cg11822076	1	65528044	4.8026e-05	0.0298066	FNTB;MAX
cg21148594	1	65704156	1.00512e-09	1.00921e-05
cg13192180	1	65717569	1.29392e-18	5.70195e-14	NOL11
cg02208848	1	65779847	9.14497e-05	0.0409498	CST6
cg07627002	1	65849129	1.08487e-05	0.0127865	PACS1
cg21991209	1	66262527	2.67734e-06	0.00560344	DPP3;DPP3;DPP3
cg06941966	1	66290447	6.88014e-05	0.0359506	BBS1
ch,11,1353882R	1	66527663	0.000139939	0.0497767	C11orf80
cg08948240	1	66839146	0.00011421	0.0454098	NAE1;NAE1;NAE1
cg15055378	1	66858397	3.5988e-05	0.0254422	LCTL;LCTL;LCTL
cg07323447	1	67022719	0.000102284	0.0429424	CES8
cg03755993	1	67034309	7.94797e-05	0.0386908	CES4A;CES4A;CES4A
cg08847431	1	67072842	0.000138552	0.0495915	GRIP1;GRIP1;GRIP1;GRIP1
cg06886153	1	67139348	8.81614e-05	0.0403003
cg20022862	1	67219498	0.000106377	0.0436975	GPR152
cg06885641	1	67390768	9.30633e-07	0.00281752	MIER1;MIER1;MIER1;MIER1;MIER1;WDR78;MIER1;MIER1;MIER1;MIER1;MIER1;MIER1;MIER1;WDR78;MIER1;MIER1
cg13678281	1	67466470	0.000103817	0.0433416	HSD11B2
cg16017945	1	67478226	8.90388e-05	0.040497	SMAD3;SMAD3;SMAD3;SMAD3
cg18456140	1	67810268	1.21097e-05	0.0137479	TCIRG1;TCIRG1
cg02366398	1	67890808	1.73233e-50	6.87054e-45	SERBP1;SERBP1;SERBP1;SERBP1
cg21690925	1	68270267	2.82112e-05	0.0219818	ESRP2
cg19836999	1	68270498	2.57829e-07	0.00106517	ESRP2
cg07590929	1	68270679	1.05803e-05	0.0125848	ESRP2
cg04674478	1	68383726	5.34759e-05	0.0314206
cg19034028	1	68677364	1.53168e-05	0.0159649	CDH3
cg00761634	1	69154429	1.43041e-12	2.20682e-08	CHTF8;CHTF8;CHTF8
cg10268938	1	69951919	9.34734e-05	0.0414446	ANO1;ANO1
cg23036678	1	70002831	8.00622e-05	0.0386998	ANO1;ANO1
cg24786196	1	70023726	2.16074e-05	0.0190871
cg10236962	1	70126655	8.26603e-05	0.039168	C15orf50
cg05264223	1	70126776	7.34447e-05	0.0373444	C15orf50
cg02343962	1	70233653	2.54972e-05	0.0208273
cg08208138	1	70364625	3.00482e-05	0.0226876	SHANK2;SHANK2;SHANK2
cg05511872	1	70824260	7.7585e-05	0.0381502	SHANK2
cg09241427	1	70860363	1.76918e-09	1.63179e-05	SHANK2
cg18417901	1	70961765	1.08624e-09	1.07077e-05
cg25954269	1	71092216	2.35411e-05	0.0199265
cg06714006	1	71628096	3.66461e-05	0.0255934	COL13A1;COL13A1;COL13A1;COL13A1;COL13A1;COL13A1
cg10625601	1	71867919	1.63264e-05	0.0165183
cg23978420	1	72221727	9.95091e-05	0.0424134	TTYH2
cg23801021	1	72353434	8.15357e-05	0.0389294	PDE2A;PDE2A;PDE2A;PDE2A;PDE2A
cg07330145	1	72465788	0.000101434	0.0427744	STARD10
cg24341813	1	73363561	7.89346e-05	0.0385304	PLEKHB1;PLEKHB1;PLEKHB1;PLEKHB1;PLEKHB1
cg26376566	1	73603660	3.04018e-05	0.0228062	PSEN1;PSEN1
cg09662916	1	74003351	3.96371e-05	0.0266077	EVPL
cg15266651	1	74397336	0.000108146	0.0440817
cg04835180	1	74568005	2.25581e-05	0.0194528	ST6GALNAC2
cg21599960	1	74957731	9.84758e-05	0.0422132
cg13180952	1	75190357	5.4227e-05	0.0316276	GDPD5
cg04008455	1	75661449	9.56711e-07	0.0028501	MAN2C1;MAN2C1;MAN2C1;MAN2C1
cg05929058	1	76083764	9.70699e-05	0.0420979
cg23520422	1	76423956	9.90734e-05	0.0423189	PHLDA1
cg27298164	1	76986589	8.95538e-05	0.040638
cg23507761	1	76993698	0.0001002	0.0424878	CANT1;CANT1;CANT1
cg03025013	1	77006186	9.41875e-05	0.0416448	CANT1;CANT1;CANT1
cg02249958	1	77160160	1.85014e-05	0.0176814	C10orf41;ZNF503
cg06331278	1	77162948	4.83483e-05	0.0299613	ZNF503;ZNF503;ZNF503-AS2;ZNF503-AS2;ZNF503-AS2;ZNF503-AS2;ZNF503-AS2;ZNF503-AS2
cg18411429	1	77270823	8.61284e-06	0.0108614	ANGEL1
cg20390253	1	77793812	0.00012126	0.0464737	C18orf22
cg04591018	1	77997302	4.31673e-06	0.00741392	VAT1L
cg12326244	1	78078995	5.89479e-05	0.0333511	GAA;GAA;GAA
cg04453648	1	78176139	0.000125656	0.0474178	CARD14
cg18224819	1	78857976	4.43956e-05	0.0283764	RPTOR;RPTOR
cg08293322	1	79581412	6.39595e-06	0.00919086	DLG5
cg05069953	1	79581716	1.06724e-05	0.0126162	DLG5
cg02383399	1	79955371	5.57458e-06	0.00861415
cg05682482	1	79956845	7.27044e-05	0.0371346
cg16022580	1	79962286	8.94999e-05	0.0406368	ASPSCR1
cg05511980	1	79963917	1.82481e-05	0.0174912
cg04683330	1	80041239	0.000100777	0.0426108	FASN
cg12536894	1	80126926	1.40379e-05	0.0150473
cg11047279	1	80159844	1.88014e-05	0.0177753
cg11762329	1	80225678	2.64723e-06	0.00555845
cg00087983	1	80233003	7.82014e-05	0.0383614	CSNK1D;CSNK1D;CSNK1D
cg12680205	1	80303482	6.04042e-05	0.033885
cg24340061	1	80303842	1.15258e-07	0.000547449
cg10692363	1	80327890	2.07203e-05	0.0187194
cg18342673	1	80339185	3.82117e-05	0.0261519
cg17690617	1	80381553	3.24481e-06	0.00638666
cg20371265	1	80400824	1.32917e-05	0.0146025
cg04238405	1	80445337	7.7953e-07	0.00244401
cg04728164	1	80475855	3.50945e-06	0.00669101	LINC00382
cg13135812	1	80477413	6.95583e-08	0.000375109	LOC102724084
cg04485391	1	80501448	7.89282e-05	0.0385304
cg15009331	1	80502431	0.000104976	0.0435089
cg19252910	1	80525683	3.74238e-05	0.0258356
cg13198551	1	80565202	1.98153e-06	0.00479201
cg23112732	1	80575712	5.10236e-05	0.0307076
cg09544149	1	80588828	4.77184e-09	3.9843e-05
cg11363375	1	80613530	1.28226e-05	0.0142253
cg22872885	1	80615772	6.41361e-05	0.0350104
cg00205651	1	80654873	6.23348e-06	0.00910585
cg05284050	1	80665368	0.000130777	0.0484538
cg06555998	1	80665960	3.11039e-07	0.00120351
cg15951935	1	80685738	7.32894e-05	0.0373133
cg07470273	1	80687098	4.50742e-07	0.00157504
cg18353912	1	80692953	9.56937e-05	0.0418599
cg27002534	1	80708599	2.97135e-05	0.0225894	ZMIZ1-AS1;ZMIZ1-AS1;ZMIZ1-AS1
cg00613113	1	80720100	9.78449e-05	0.0421346	LOC283050;LOC283050;LOC283050
cg16940606	1	80722788	1.41295e-05	0.0150689	ZMIZ1-AS1;ZMIZ1-AS1;ZMIZ1-AS1
cg02876466	1	80735988	1.66011e-09	1.55676e-05	LOC283050;LOC283050;LOC283050
cg24214638	1	80736797	4.52756e-09	3.86163e-05	ZMIZ1-AS1;ZMIZ1-AS1;ZMIZ1-AS1
cg09399869	1	80740615	4.85556e-05	0.0300097	LOC283050;LOC283050;LOC283050
cg20701680	1	80745044	1.10132e-05	0.0128239	LOC283050;LOC283050;LOC283050
cg08973419	1	80746740	1.47776e-06	0.00378121	ZMIZ1-AS1;ZMIZ1-AS1;ZMIZ1-AS1
cg11331216	1	80763437	0.000117745	0.0461218	ZMIZ1-AS1;ZMIZ1-AS1;ZMIZ1-AS1
cg26539501	1	80763945	0.000119733	0.0463955	ZMIZ1-AS1;ZMIZ1-AS1;ZMIZ1-AS1
cg18237330	1	80767136	2.68324e-05	0.0213842	LOC283050;LOC283050;LOC283050
cg00889129	1	81065616	5.60533e-05	0.0321723	ZMIZ1
cg01433332	1	85407575	4.87127e-05	0.030023
cg01202519	1	85645743	1.37806e-07	0.000642997
cg04624689	1	85690349	2.50249e-05	0.0206342	KIAA0182;KIAA0182
cg04896168	1	86968543	4.55488e-05	0.0288655
cg20810195	1	86970291	9.8849e-07	0.00291481
cg20765238	1	87444858	4.50612e-05	0.0286403	ZCCHC14
cg08374472	1	87445639	7.73486e-05	0.0381317	ZCCHC14
cg04675221	1	88492868	5.40077e-05	0.0315597	ZNF469
cg27191257	1	88693298	8.68283e-05	0.039941	ZC3H18;ZC3H18
cg07509252	1	88725730	2.48275e-05	0.0205355	MVD
cg02513152	1	88945611	1.7241e-05	0.0169764	KITLG;KITLG
cg22794378	1	89029563	7.32522e-05	0.0373133	ZC3H14;ZC3H14;ZC3H14;ZC3H14;ZC3H14
cg02033182	1	89337334	2.59077e-05	0.0209483	ANKRD11
cg09971754	1	89557657	6.57593e-06	0.00934788	ANKRD11
cg01714440	1	89749138	9.94874e-05	0.0424134
cg21515402	1	89991455	0.000121464	0.0464737
cg06912355	1	90002255	1.40059e-05	0.015042	TUBB3
cg07860918	1	90092755	0.000126757	0.0476332	GAS8;GAS8
cg04590575	1	90294584	0.000139575	0.0497544	MESP1
cg19168077	1	93401219	8.05132e-06	0.0103146	LOC643339
cg13057190	1	93477478	1.57745e-07	0.000727474	LOC643339
cg23502883	1	93959149	0.00010764	0.0439659
cg15167113	1	94238726	5.06155e-05	0.0306363	PRIMA1
cg07616394	1	94452554	1.62288e-07	0.000731415	HHEX
cg02435573	1	94712239	6.35539e-05	0.0348686
cg00397144	1	94853586	1.06355e-05	0.0126143	CCDC41;CCDC41;CCDC41;CCDC41;LOC144486
cg19082111	1	94867640	3.28784e-06	0.00642354
cg06883490	1	94869678	3.92424e-06	0.00704244
cg21831183	1	94873879	3.20894e-05	0.0233735
cg26031393	1	94878485	3.96554e-05	0.0266077
cg05792660	1	94929320	6.80238e-06	0.00947745	SERPINA9;SERPINA9;SERPINA9;SERPINA9
cg12007054	1	95027559	3.90924e-05	0.0263903	SERPINA4;SERPINA4;SERPINA4
cg08495878	1	95027859	3.93826e-07	0.00141352	SERPINA4
cg16507522	1	95077557	4.11976e-05	0.0271697	SERPINA3
cg19744211	1	95079224	8.58634e-06	0.0108452	SERPINA3
cg22013966	1	95106170	2.07113e-05	0.0187194	SERPINA13
cg07186199	1	95243243	8.1403e-06	0.010381
cg01550453	1	95429455	0.000136887	0.0492206
cg22162216	1	95442160	7.13475e-06	0.00965765
cg12948928	1	95475397	3.81569e-05	0.0261369
cg01915328	1	95513854	2.69437e-05	0.0213975
cg00966333	1	95514526	0.000136751	0.0492162
cg06440946	1	95699313	8.71628e-05	0.0399877	RWDD3;RWDD3
cg09480837	1	95789501	3.59415e-06	0.00678792	PLCE1
cg26654300	1	95789577	4.79799e-05	0.0298066	PLCE1;PLCE1
cg12272369	1	95848841	1.90763e-08	0.000128233	PLCE1;PLCE1;PLCE1
cg17371981	1	95916520	4.3675e-06	0.00743429	PLCE1;PLCE1;PLCE1
cg26578639	1	96152495	1.08761e-05	0.0127998	TCL1B;TCL1B
cg01291854	1	96613911	1.78976e-05	0.0173129	ELK3
cg20959701	1	97239456	1.96005e-05	0.0180903	SORBS1;SORBS1;SORBS1;SORBS1
cg11270195	1	97912660	6.88324e-06	0.00949544
cg23002936	1	98602132	1.43461e-05	0.0151905
cg27283477	1	99116047	1.06199e-10	1.36393e-06	STK24;STK24;STK24
cg03378756	1	99424830	6.42909e-05	0.0350491
cg07050715	1	99426616	6.13177e-06	0.00902375
cg24464444	1	99636093	2.01989e-06	0.00484049	BCL11B;BCL11B;BCL11B;BCL11B
cg15772260	1	99696822	2.44232e-05	0.0203069	BCL11B;BCL11B;BCL11B;BCL11B
cg13633992	1	99722805	2.44104e-05	0.0203069	BCL11B;BCL11B;BCL11B;BCL11B
cg19450111	1	99728984	0.000108204	0.0440824	BCL11B;BCL11B
cg26033937	1	100205434	9.21345e-05	0.0411268	TM9SF2
cg17701834	1	100384120	3.63049e-05	0.0255063	CLYBL;CLYBL
cg17466044	1	100666162	6.16946e-05	0.0343417	ADAMTS17
cg26223968	1	101204240	7.99948e-05	0.0386908
cg07587114	1	101251108	6.82127e-05	0.035885
cg19205136	1	102170398	0.000108325	0.0440843	ITGBL1
cg01109333	1	102510630	2.90712e-06	0.00592794	DYNC1H1
cg13765417	1	102514768	0.000101416	0.0427744	DYNC1H1
cg16082877	1	103011332	3.89204e-06	0.00704244
cg24472574	1	103070503	0.000138137	0.0495128
cg05470682	1	103749505	1.89908e-05	0.0178481
cg12938676	1	103816175	2.4163e-05	0.0202177	C12orf42;C12orf42;C12orf42;C12orf42;C12orf42
cg05211447	1	104346580	9.78079e-05	0.0421346
cg26216433	1	104346591	1.98139e-05	0.0181905
cg10954182	1	104532377	6.81201e-05	0.035879	NFYB
cg01412886	1	105445253	6.43217e-06	0.00920953	AHNAK2
cg27012531	1	105447169	6.80993e-05	0.035879	ALDH1L2;ALDH1L2
cg17278283	1	105560494	6.53621e-05	0.0352215	LOC102723354
cg18299778	1	105909273	5.99421e-06	0.00888554	MTA1
cg09987231	1	105923632	6.99301e-06	0.00954724	MTA1
cg04739593	1	106640902	9.13444e-06	0.0113924	CKAP4
cg25591867	1	106641008	0.000114787	0.0455026	CKAP4
cg09502502	1	109826303	3.63118e-07	0.00134068	PSRC1;PSRC1;PSRC1;PSRC1
cg22274234	1	109888858	8.69111e-05	0.039941	KCTD10
cg03661641	1	109935664	7.93988e-05	0.0386856	UBE3B;UBE3B
cg25310555	1	110434682	5.52332e-05	0.0319458	IRS2
cg05569169	1	110786730	6.78982e-05	0.035879	ATP2A2;ATP2A2
cg17021376	1	111294573	2.42041e-05	0.0202308	CARS2
cg23048788	1	111984275	9.83634e-05	0.0422132	WDR77
cg04895202	1	113290965	0.00010867	0.0441363
cg08143875	1	113784663	5.08831e-08	0.000284233	F10
cg12297292	1	114126424	0.000133691	0.0488427	DCUN1D2
cg10388911	1	114181275	5.97358e-05	0.0336529	ACSL5;ACSL5;ACSL5
cg08379995	1	114380925	4.80611e-05	0.0298066	RBM19;RBM19;RBM19
cg15390649	1	114986632	3.08932e-05	0.0228956
cg26026615	1	115130855	7.01766e-05	0.0362875
cg06920037	1	115130868	7.8841e-05	0.0385304
cg26857663	1	115482201	0.00013841	0.0495883
cg19230041	1	115776772	1.19848e-06	0.00332396
cg09044186	1	116661388	5.97795e-06	0.00888554	APOA5;APOA5
cg07700644	1	116663804	7.27549e-05	0.0371365	APOA5;APOA5
cg24694939	1	117127620	2.64884e-06	0.00555845	IGSF3;IGSF3
cg15562569	1	119443838	0.000119411	0.0463955
cg05172122	1	119526783	3.60555e-05	0.0254591	TBX15
cg04707332	1	119528018	1.87507e-05	0.017763	TBX15
cg21205358	1	119624590	6.17991e-05	0.0343454	HSPB8
cg04643397	1	120118807	6.01783e-05	0.0338301	PRKAB1
cg15384287	1	120658413	2.59798e-07	0.00106775	PXN;PXN;PXN;PXN
cg13471599	1	120835778	6.51325e-05	0.0352215
cg08829348	1	121969725	4.45514e-05	0.0284531	KDM2B;KDM2B
cg04502647	1	123131858	7.41654e-05	0.0375822
cg13666395	1	124574291	8.39614e-05	0.0393904	ZNF664-FAM101A
cg11653519	1	125222790	3.00731e-05	0.0226876
cg15080628	1	125329720	3.24273e-07	0.00123662
cg16820945	1	126147156	2.05898e-05	0.0186439	FOXRED1;FOXRED1;FOXRED1
cg20681321	1	129683366	6.99696e-05	0.0362277	CLRN3
cg16601813	1	129732806	3.83175e-08	0.000220246	PTPRE
cg19688761	1	129785464	8.33681e-05	0.0392688	PTPRE
cg07986469	1	129795003	9.04856e-05	0.0408451	PTPRE
cg01325448	1	129799166	1.72831e-05	0.0169879	PTPRE
cg13470291	1	129806368	2.02939e-05	0.0185028	PTPRE
cg13063344	1	132906443	4.51572e-06	0.00757278	GALNT9
cg02610170	1	132977028	4.90233e-05	0.0300749
cg11631091	1	135217018	0.000133709	0.0488427	MTG1
cg07552868	1	144994826	1.58969e-05	0.0162495	PDE4DIP;PDE4DIP;PDE4DIP;PDE4DIP;PDE4DIP;PDE4DIP;PDE4DIP
cg26568223	1	145040783	0.000122383	0.0465723	PDE4DIP;PDE4DIP;NBPF20;NBPF9
cg07268257	1	145289989	9.28694e-05	0.041356	NBPF25P;NBPF20;NBPF9
cg08721112	1	146553807	1.65285e-10	1.90009e-06
cg26744874	1	149765011	8.03403e-05	0.0387633	HIST2H2BF
cg27541317	1	149871625	1.12318e-07	0.000539953	BOLA1
cg24608182	1	149871937	7.91571e-05	0.0385916	BOLA1
cg26738728	1	150335388	4.61595e-05	0.0291007	RPRD2;RPRD2;RPRD2
cg10185505	1	150335496	2.10712e-05	0.0188696	RPRD2;RPRD2;RPRD2
cg08667682	1	150335770	0.000103935	0.0433681	RPRD2;RPRD2;RPRD2
cg19902050	1	150531110	8.76647e-05	0.0401483	ADAMTSL4;ADAMTSL4;ADAMTSL4;ADAMTSL4;ADAMTSL4;ADAMTSL4;ADAMTSL4
cg22736107	1	151371972	9.48078e-05	0.0417017	PSMB4
cg16269755	1	151586058	6.35386e-06	0.00916097	SNX27
cg01698998	1	151742669	4.79123e-06	0.00781598	OAZ3;OAZ3;OAZ3
cg11344574	1	152196415	1.95555e-05	0.0180903	HRNR
cg25686513	1	152636262	7.22856e-05	0.0370069	LCE2D
cg17251401	1	152742385	7.15321e-05	0.0367354
cg22459470	1	152749795	5.06512e-05	0.0306363
cg23852231	1	152757699	9.62383e-05	0.0418993	LCE1E
cg25610428	1	152758453	6.83815e-05	0.035885	LCE1E
cg16011217	1	152777382	1.50765e-06	0.00382073	LCE1C
cg03881934	1	152784305	7.94564e-07	0.0024716	LCE1B
cg09417355	1	152814273	7.92659e-07	0.0024716	LCE6A
cg23624133	1	152816168	6.86651e-05	0.0359506	LCE6A
cg26655226	1	152842871	0.000112382	0.0450442
cg23191324	1	152849769	2.38637e-05	0.0201159	SMCP
cg02889647	1	152879586	4.4851e-06	0.00756944	IVL
cg25082710	1	152880108	1.84618e-05	0.0176648	IVL
cg17400654	1	152880381	9.14399e-05	0.0409498	IVL
cg22877779	1	152905076	2.27692e-05	0.0195887
cg16222362	1	152926439	3.70759e-05	0.0257165
cg23064202	1	152939938	5.15195e-05	0.0309323
cg14826683	1	153013830	2.19923e-05	0.0192765	SPRR2D
cg18029686	1	153013862	6.02393e-05	0.0338404	SPRR2D
cg10812889	1	153014310	3.12966e-06	0.00617533	SPRR2D
cg03943115	1	153014367	6.98023e-06	0.00954622	SPRR2D
cg12891678	1	153015281	5.68257e-05	0.0325338
cg27631593	1	153065613	2.35638e-05	0.0199265	SPRR2E
cg10119001	1	153114766	0.000130992	0.0485083	SPRR2C
cg03969260	1	153122203	5.93756e-06	0.00888554	SPRR2G
cg05947355	1	153179312	1.10034e-05	0.0128239
cg25133453	1	153189564	1.29877e-05	0.0143883	PRR9
cg17063111	1	153196497	0.000130455	0.0483999
cg04481855	1	155080445	4.17579e-05	0.0273292
cg01412907	1	155152367	1.44174e-05	0.0152277	TRIM46
cg19432644	1	156165820	5.56723e-05	0.0320232	SLC25A44;SLC25A44;SLC25A44;SLC25A44;SLC25A44;SLC25A44
cg13470735	1	156678548	1.9033e-05	0.0178582
cg08198018	1	156911203	5.0825e-05	0.0307045	ARHGEF11;ARHGEF11
cg12546793	1	158302740	2.77793e-05	0.0217519	CD1B
ch,1,156669547F	1	158402923	1.57758e-05	0.0162477
cg26540972	1	159911104	1.60554e-07	0.000731415	IGSF9;IGSF9
cg26417912	1	159921548	5.33697e-05	0.0314047	SLAMF9;SLAMF9;SLAMF9
cg10816369	1	159923725	7.50222e-05	0.037763	SLAMF9;SLAMF9;SLAMF9
cg21022868	1	159923861	5.62327e-06	0.00861415	SLAMF9;SLAMF9;SLAMF9
cg10275286	1	160330170	3.70892e-05	0.0257165
cg05138397	1	160768549	0.000117161	0.0459839	LY9;LY9
cg03618918	1	160865097	8.01833e-09	6.05737e-05
cg16276523	1	161049579	4.33589e-05	0.0279625	PVRL4
cg08535938	1	161128985	8.55411e-06	0.0108217	USP21;USP21
cg03441844	1	161368947	0.000120104	0.0463955
cg19777644	1	167902728	0.000120723	0.0463982	BRP44;BRP44;BRP44
cg05689367	1	173244291	7.55266e-05	0.037763	LOC100506023
cg04085339	1	174967695	7.81664e-09	5.96179e-05	CACYBP;CACYBP
cg25439374	1	174968015	4.80316e-14	9.07126e-10	CACYBP;CACYBP
cg24338780	1	174968123	1.61296e-06	0.00401073	CACYBP;CACYBP
cg12119997	1	174968142	6.93363e-15	1.48645e-10	CACYBP;CACYBP
cg16743289	1	174968144	1.78545e-14	3.72696e-10	CACYBP;CACYBP
cg06622072	1	181279616	2.70826e-05	0.0214394
cg11046985	1	181285748	7.94509e-06	0.0102308
cg22019247	1	181378760	4.13232e-05	0.0271792
cg06901278	1	181417550	5.09981e-05	0.0307076
cg07771289	1	181444914	0.00011654	0.0458191
cg10573505	1	181454164	3.46581e-06	0.00664039	CACNA1E
cg03117487	1	181478149	3.03226e-06	0.00604329	CACNA1E
cg15736071	1	181478668	2.15946e-05	0.0190871	CACNA1E;CACNA1E;CACNA1E
cg06527919	1	181480848	4.63873e-05	0.0292024	CACNA1E
cg22379939	1	181492178	9.73435e-05	0.0421014	CACNA1E;CACNA1E;CACNA1E
cg02734932	1	181511252	9.99516e-08	0.000495518	CACNA1E;CACNA1E;CACNA1E
cg14924300	1	181557439	9.62421e-05	0.0418993	CACNA1E;CACNA1E;CACNA1E
cg23293998	1	181702370	4.1557e-06	0.00723353	CACNA1E;CACNA1E;CACNA1E
cg16008180	1	181905392	7.65606e-06	0.0100048
cg16349160	1	182643312	7.99597e-05	0.0386908	RGS8;RGS8
cg24979547	1	186458182	7.41295e-05	0.0375822
cg21171615	1	198607548	2.75954e-05	0.0216509	PTPRC;PTPRC;PTPRC;PTPRC
cg06644124	1	200379083	7.41966e-05	0.0375822	ZNF281;ZNF281
cg11230961	1	201648444	2.55141e-05	0.0208273	NAV1
cg23175240	1	202208568	5.7117e-06	0.00863768	LGR6;LGR6;LGR6
cg14498575	1	202371402	1.68091e-16	5.04559e-12	PPP1R12B;PPP1R12B;PPP1R12B
cg03986557	1	202430474	2.31007e-06	0.00516164	PPP1R12B;PPP1R12B;PPP1R12B;PPP1R12B
cg26919182	1	202522232	1.38348e-57	1.0974e-51	PPP1R12B;PPP1R12B;PPP1R12B;PPP1R12B
cg13022911	1	202976906	0.00012138	0.0464737	TMEM183A;TMEM183B
cg03764585	1	203320223	6.45414e-05	0.0351132	FMOD;FMOD
cg25837942	1	204089798	9.98493e-05	0.0424536	SOX13
cg04243090	1	208834795	1.86139e-05	0.0177462
cg14925384	1	208952087	8.39491e-05	0.0393904
cg10382206	1	209373448	4.29412e-05	0.027828
cg15817705	1	209406063	4.59495e-15	1.04136e-10
cg04102734	1	209406725	2.14163e-08	0.000140926
cg16443242	1	209561131	0.000120249	0.0463955
cg07452397	1	209740971	2.86334e-06	0.00586344
cg12761518	1	209858806	8.32906e-05	0.0392556	HSD11B1
cg00312486	1	209877438	0.000124824	0.047261	HSD11B1;HSD11B1;HSD11B1
cg09366519	1	209877970	2.24988e-06	0.00508169	HSD11B1;HSD11B1
cg22046121	1	209963840	1.28056e-06	0.00343161	IRF6
cg02756939	1	211556576	1.37154e-06	0.00359579	C1orf97
cg21718927	1	221608568	8.57301e-05	0.0397441
cg20906032	1	226034565	0.000128086	0.0479019	TMEM63A
cg09650548	1	226987254	0.000108739	0.0441419
cg25030644	1	227505910	0.000138574	0.0495915	CDC42BPA;CDC42BPA
cg20699586	1	227748719	1.23688e-05	0.0138967
cg07175477	1	228210323	6.80585e-05	0.035879	WNT3A
cg16733813	1	228295568	0.000136749	0.0492162	MRPL55;MRPL55;MRPL55;MRPL55;MRPL55;MRPL55;MRPL55;MRPL55
cg01063065	1	228430740	3.03272e-05	0.0227954	OBSCN;OBSCN;OBSCN
cg07726139	1	228652528	0.000122384	0.0465723
cg18367206	1	230490567	2.23167e-05	0.0193463	PGBD5
cg15157974	1	232144702	0.000108275	0.0440843	DISC1;DISC1;TSNAX-DISC1;DISC1;DISC1;DISC1;DISC1;DISC1
cg11527988	1	236511627	0.000110346	0.0445661
cg12691488	1	243053673	3.04502e-15	7.31923e-11
cg15228509	1	243074717	7.98422e-23	4.52371e-18
cg06584597	1	246150347	0.000123597	0.0468862	SMYD3;SMYD3
cg12274272	1	249123361	9.87388e-05	0.0422364
cg08117235	1	249152705	3.46288e-07	0.00129504	ZNF692;ZNF692;ZNF692
cg00809399	1	249153756	7.73823e-06	0.0100347	ZNF692;ZNF692
cg10964179	1	249153882	0.000106531	0.0437154	ZNF692;ZNF692;ZNF692
cg15593279	2	524855	2.02064e-05	0.0184442	CSNK2A1;CSNK2A1;CSNK2A1
cg20245439	2	3053196	4.89791e-07	0.00166742
cg05905781	2	3523935	1.02074e-06	0.00298768	ADI1
cg21936659	2	8419464	4.07146e-05	0.0269802	LINC00299
cg20718469	2	9280848	7.48235e-06	0.00987537
cg02459787	2	9340952	3.90524e-05	0.0263858
cg17456265	2	9492809	2.4465e-05	0.0203204	ASAP2;ASAP2
cg02989351	2	9770584	2.94433e-06	0.00597309	YWHAQ
cg08167066	2	10220455	1.1498e-10	1.42506e-06	CYS1;CYS1
cg26734144	2	12040121	0.000121514	0.0464737
cg06570182	2	15952793	5.47167e-06	0.00849452
cg16719774	2	17601974	1.4276e-05	0.0151478	RRBP1;RRBP1
cg17855178	2	19967270	3.86555e-05	0.0262661	RIN2;RIN2
cg11263497	2	20190220	0.000107553	0.0439528	WDR35;WDR35
cg03966094	2	21058792	1.15012e-05	0.0132025	TMEM191A
cg04093079	2	21321585	7.46108e-05	0.0376957	AIFM3;AIFM3;AIFM3;AIFM3;AIFM3
cg12426234	2	22370347	8.9214e-05	0.0405534	NCAM2
cg01315919	2	22401404	6.88453e-05	0.0359506	LOC284788;LOC284788
cg04677582	2	22401517	3.86774e-05	0.0262661	LOC284788;LOC284788
cg19628072	2	22446131	0.000128186	0.0479163
cg00585833	2	22453192	2.97701e-05	0.0225972
cg22606325	2	22471530	6.93443e-05	0.0360533
cg25697742	2	22492157	5.68471e-05	0.0325338
cg11135011	2	22838705	9.28577e-05	0.041356	NCAM2
cg24813733	2	24676301	7.24061e-06	0.00971109
cg11380327	2	24715213	1.22121e-06	0.00334716
cg14636399	2	25001184	0.000136042	0.0491334	ACSS1;ACSS1;ACSS1;ACSS1
cg08674116	2	25202686	1.10249e-05	0.0128239	ENTPD6;ENTPD6
cg02716646	2	25384293	5.69784e-05	0.032551	POMC;POMC
cg20422417	2	25427108	2.83044e-05	0.0220223
cg01752881	2	25427114	4.65623e-05	0.029243
cg13430552	2	25427652	3.35248e-06	0.00651772
cg17696006	2	26521372	1.5324e-05	0.0159649
cg18090212	2	27383884	2.47964e-05	0.0205311	APP;APP;APP;APP;APP;APP;APP;APP;APP;APP
cg11910675	2	27587064	1.71582e-05	0.0169764
cg02059082	2	27604131	1.11937e-06	0.00317106	ZNF513;PPM1G;PPM1G
cg21709322	2	27632821	6.15376e-05	0.0342784	PPM1G;PPM1G
cg19473894	2	27849938	5.5649e-07	0.00183923	CCDC121;CCDC121
cg07628841	2	27851430	1.44671e-12	2.20682e-08	GPN1;CCDC121;GPN1;GPN1;CCDC121;CCDC121;GPN1;GPN1
cg26104551	2	27851776	1.30421e-08	9.07473e-05	GPN1;GPN1;CCDC121;GPN1;GPN1;CCDC121;GPN1;CCDC121
cg04483623	2	29949575	1.43629e-05	0.0151905	THOC5;THOC5;THOC5;THOC5;THOC5;THOC5
cg03857553	2	29976613	9.78409e-05	0.0421346	NIPSNAP1
cg04656688	2	30431446	0.000104398	0.0434146
cg12294769	2	30450130	5.06673e-06	0.00809393	MAP3K7CL;MAP3K7CL;MAP3K7CL;MAP3K7CL;MAP3K7CL;MAP3K7CL
cg16208206	2	31446363	3.51753e-06	0.00669101	EFCAB8
cg07781622	2	32661480	2.49906e-05	0.0206273	BIRC6
cg03552151	2	33103584	3.77032e-05	0.0259607	DYNLRB1
cg24082440	2	33672186	9.74963e-09	7.03049e-05	MRAP;MRAP
cg14215390	2	34359568	3.09192e-05	0.0228956	PHF20
cg19243795	2	34679005	4.59575e-06	0.00765842	EPB41L1
cg09133864	2	34785673	1.37421e-05	0.0149114	EPB41L1;EPB41L1;EPB41L1;EPB41L1;EPB41L1
cg09100866	2	34794648	7.10121e-05	0.0365527	EPB41L1;EPB41L1;EPB41L1;EPB41L1;EPB41L1
cg26919283	2	34795295	0.00010578	0.0436044	EPB41L1;EPB41L1;EPB41L1;EPB41L1;EPB41L1
cg17862561	2	37733760	8.91957e-06	0.0111948
cg09400062	2	38151543	6.72699e-05	0.0357636	TRIOBP;TRIOBP;TRIOBP;TRIOBP;TRIOBP;TRIOBP
cg04906186	2	38820189	5.92957e-05	0.0335001
cg03229638	2	39309738	2.11478e-05	0.0188696
cg22744818	2	39917833	3.47062e-15	8.09689e-11	ATF4;ATF4
cg02839123	2	40390264	0.000109944	0.0444489	FAM83F
cg05256584	2	40452795	0.000137237	0.0493016	SLC8A1;SLC8A1;SLC8A1;SLC8A1
cg03002107	2	40686544	3.55636e-05	0.0252321	BRWD1-IT2;BRWD1;BRWD1;BRWD1;BRWD1-AS1
cg06255037	2	41634447	9.23012e-06	0.0114398	CHADL
cg03889315	2	41793055	6.91567e-06	0.00950711	TEF;TEF
cg16725083	2	42564715	2.58054e-05	0.0208869
cg21129729	2	42719678	1.85956e-05	0.0177462	KCNG3;KCNG3
cg15392378	2	42781954	2.79773e-06	0.00576414	NFAM1
cg16224278	2	42822620	9.77283e-05	0.0421346	NFAM1
cg18567944	2	42843864	0.000116277	0.0458191
cg23712744	2	43045913	7.54502e-05	0.037763	CYB5R3
cg21241823	2	43300024	5.33553e-05	0.0314047	PRDM15;PRDM15
cg06126588	2	44744913	9.82426e-05	0.0422132
cg21962865	2	45004549	2.20476e-05	0.0192765	ELMO2;ELMO2
cg27076046	2	45683528	6.84806e-05	0.035885	DNMT3L;DNMT3L
cg19273163	2	45903398	6.82178e-06	0.00947745
cg09240515	2	46605834	2.15543e-05	0.0190871	EPAS1
cg24094343	2	46705706	4.86533e-05	0.0300097	TMEM247
cg16176211	2	46970999	8.59628e-05	0.0398064
cg13778413	2	47026977	5.70003e-05	0.032551	GRAMD4
cg01725704	2	47159108	8.55088e-07	0.00262894	TBC1D22A;TBC1D22A;TBC1D22A;TBC1D22A
cg03706175	2	47597331	3.65186e-06	0.00680252	EPCAM
cg17031165	2	47648582	3.54034e-05	0.0251801	LSS;LSS;MCM3APAS;LSS;LSS;LSS
cg10705188	2	47755211	1.75944e-05	0.0171642	HCG2040054;KCNK12
cg22071882	2	48502892	1.58132e-05	0.0162477	SLC9A8;SLC9A8;SLC9A8;SLC9A8;SLC9A8;SLC9A8
cg00032884	2	48540671	0.000104215	0.0434146	FOXN2
cg14950044	2	49457327	6.66894e-06	0.00941262	BCAS4;BCAS4;BCAS4
cg19465982	2	50447320	3.40662e-05	0.0245206	IL17REL
cg11958828	2	50618684	0.000109526	0.0443611
cg01914785	2	50647115	2.32186e-05	0.0197823	SELO
cg27254040	2	51074881	5.53868e-05	0.0319458	NRXN1;NRXN1
cg04537738	2	51143999	5.69678e-05	0.032551	SHANK3
cg22202944	2	51188124	3.04388e-05	0.0228062	NRXN1;NRXN1
cg05378233	2	51259239	0.000133159	0.0488241	NRXN1;NRXN1;NRXN1;NRXN1
cg10349265	2	51449129	0.000131515	0.0485414
cg04219507	2	51662419	2.51174e-05	0.0206711
cg00209786	2	56752779	3.91458e-06	0.00704244
cg18743695	2	56883532	4.01495e-05	0.0267848	RAB22A;PPP4R1L
cg08363339	2	57618487	1.14992e-05	0.0132025	SLMO2
cg27419751	2	58778545	0.000133755	0.0488427	MIR646HG
cg03313140	2	61403611	3.70748e-05	0.0257165	AHSA2
cg14528486	2	62666862	9.55578e-05	0.0418416	LINC00176;LINC00176
cg04276301	2	63279693	2.61267e-05	0.0210042	OTX1
cg10640333	2	63280625	0.000129285	0.0481457	OTX1
cg08672241	2	64878084	7.87654e-05	0.0385304	SERTAD2
cg07809589	2	66664535	1.54656e-05	0.0160559	MEIS1
cg16667175	2	66911808	0.000125633	0.0474178	LOC100507073
cg08642992	2	66914032	0.000100207	0.0424878	LOC100507073
cg08162976	2	67032496	6.93223e-05	0.0360533
cg00545248	2	67041254	0.000107743	0.043985
cg14147906	2	67058274	5.41035e-07	0.00180797
cg21915998	2	67060872	1.04667e-05	0.0125224
cg21711827	2	67094729	2.74151e-05	0.0215948
cg14852394	2	67116039	0.000139626	0.0497544
cg10252369	2	67265073	0.000135738	0.0491139
cg02624836	2	67312537	5.30138e-06	0.00836008
cg21182911	2	67392095	2.88692e-07	0.00114497	LOC102800447;LOC644838
cg07517201	2	70312886	0.000118955	0.0463626	PCBP1-AS1
cg14711927	2	70369031	8.74642e-06	0.0110123
cg15408734	2	70369140	5.33145e-05	0.0314047
cg12515317	2	71235003	2.83906e-05	0.0220227
cg07923200	2	71295019	1.6834e-05	0.0167875	NAGK
cg21048736	2	71743879	3.91698e-06	0.00704244	DYSF;DYSF;DYSF;DYSF;DYSF;DYSF;DYSF;DYSF;DYSF;DYSF;DYSF;DYSF;DYSF;DYSF
cg12743068	2	71779926	7.50041e-06	0.00988276	DYSF;DYSF;DYSF;DYSF;DYSF;DYSF;DYSF;DYSF;DYSF;DYSF;DYSF;DYSF;DYSF;DYSF
cg22944890	2	71901715	7.87094e-05	0.0385304	DYSF;DYSF;DYSF;DYSF;DYSF;DYSF;DYSF;DYSF;DYSF;DYSF;DYSF;DYSF;DYSF;DYSF
cg17646125	2	73455082	0.000106259	0.0436716
cg08255598	2	74735875	1.33099e-05	0.0146025	PCGF1
cg15630215	2	74751395	9.73201e-05	0.0421014	DQX1
cg12158889	2	84663044	5.06734e-05	0.0306363	SUCLG1
cg26756410	2	88651143	0.000125528	0.0474146
cg08800277	2	96577476	2.26148e-06	0.00508169	ANKRD36C
cg07490070	2	97505464	8.2396e-05	0.0391129	ANKRD23
cg08546494	2	102867826	6.46531e-05	0.0351258
cg18609167	2	103131227	3.09771e-05	0.0228997	SLC9A4
cg23371476	2	105877824	2.21758e-05	0.0193289
cg15833294	2	111489930	0.000135913	0.0491151	ACOXL;ACOXL;ACOXL
cg18348388	2	113013150	0.00012686	0.0476332	ZC3H8
cg21670266	2	120435458	1.4134e-05	0.0150689	TMEM177;TMEM177;TMEM177
cg06576873	2	121499363	7.99077e-05	0.0386908
cg14765416	2	122458296	2.34293e-05	0.0198977	NIFK-AS1
cg03226871	2	128128958	9.7936e-34	9.71051e-29
cg00255882	2	128569347	2.39184e-05	0.0201405	WDR33;WDR33;WDR33
cg12578492	2	132738884	1.28999e-08	9.05519e-05
cg17091301	2	133171381	5.30455e-07	0.0017829
cg20909145	2	133173339	2.11977e-06	0.00487371	GPR39
cg12157646	2	133189699	7.3401e-07	0.00231963	GPR39
cg24964130	2	133197577	1.0131e-05	0.0122875	GPR39
cg03602064	2	133204592	3.16128e-08	0.000188539	GPR39
cg05659256	2	133279854	2.52234e-05	0.0207304	GPR39
cg24260662	2	133281441	9.52061e-08	0.000484095	GPR39
cg00529563	2	133299275	1.37191e-08	9.46277e-05	GPR39
cg03230975	2	133304878	1.00363e-05	0.0122142	GPR39
cg18947008	2	133361649	2.17843e-05	0.019157	GPR39
cg19496479	2	133409467	1.27298e-05	0.0141687	LYPD1;LYPD1
cg23255176	2	133417918	2.11784e-06	0.00487371	LYPD1;LYPD1
cg20443798	2	133430026	8.74361e-05	0.0400667	LYPD1;NCKAP5;NCKAP5
cg00293981	2	133430101	5.4723e-06	0.00849452	LYPD1;NCKAP5;NCKAP5
cg17206505	2	133433802	1.06655e-07	0.000515855	NCKAP5;NCKAP5
cg21400296	2	133587191	1.3519e-05	0.01473	NCKAP5;NCKAP5
cg20089110	2	133727257	1.27579e-05	0.0141733	MIR7853;NCKAP5;NCKAP5
cg02358653	2	136632610	6.62291e-05	0.0354654	MCM6
cg02096260	2	136632970	3.26605e-06	0.00641256	MCM6
cg07539108	2	144500981	0.000131227	0.0485414	ARHGAP15
cg27480444	2	144582331	1.96135e-05	0.0180903
cg22403753	2	145114360	0.00013155	0.0485414
cg23095192	2	145271307	0.000133261	0.0488241	ZEB2;ZEB2;ZEB2
cg18462760	2	148399437	9.57414e-05	0.0418599
cg11342678	2	175886031	3.00895e-05	0.0226876
cg08643007	2	176032817	1.40002e-05	0.015042	ATF2;ATF2;MIR933
cg22507874	2	181927606	1.11932e-16	3.86027e-12	UBE2E3;UBE2E3;UBE2E3;UBE2E3
cg10526659	2	182322058	2.51219e-05	0.0206711	ITGA4;ITGA4
cg03602746	2	187867895	0.000114669	0.0454784
cg00052932	2	190539778	0.000107259	0.0439004	ANKAR
cg19765154	2	191524409	1.31775e-40	3.48419e-35	NAB1
cg20262915	2	191524489	8.87482e-39	1.40792e-33	NAB1
cg06759085	2	191555076	2.14169e-10	2.42688e-06	NAB1
cg11532947	2	191555480	1.61999e-15	4.01561e-11	NAB1
cg11182421	2	202317239	4.70023e-05	0.0294029	STRADB;STRADB;TRAK2
cg01999951	2	206951097	6.68207e-06	0.00941326	INO80D
cg09113420	2	207027298	4.97913e-07	0.00168064	EEF1B2;EEF1B2;EEF1B2
cg19744498	2	208631081	6.84208e-05	0.035885	FZD5
cg16688437	2	208632990	2.5007e-08	0.000157427	FZD5
cg12662260	2	215177317	7.52441e-05	0.037763	SPAG16;SPAG16;SPAG16
cg16920747	2	216521036	0.000105484	0.0435562	LINC00607
cg05502268	2	217776603	4.75377e-05	0.0296443
cg21531689	2	220253653	6.46062e-05	0.0351244	DNPEP
cg02323356	2	220313153	0.000132592	0.048726	SPEG
cg05351827	2	220313600	7.99185e-05	0.0386908	SPEG
cg18131810	2	220348515	5.1836e-05	0.0310219	SPEG
cg04790977	2	220717120	1.02837e-05	0.0124158
ch,2,226985145F	2	227276901	3.29683e-05	0.0239258
cg20959174	2	230785180	0.000115786	0.0457843	TRIP12
cg03727500	2	232348334	3.62891e-09	3.16319e-05
cg20788612	2	232348355	4.77881e-10	5.12245e-06
cg05868531	2	232348602	5.23673e-10	5.53846e-06
cg15371801	2	232348684	1.10863e-10	1.39584e-06
cg11559198	2	232348794	8.68196e-09	6.43612e-05
cg09150695	2	232348964	4.2745e-06	0.00737085
cg19069918	2	234921635	1.09533e-05	0.0128239	TRPM8
cg04084600	2	235016302	2.29761e-05	0.0196828
cg06997259	2	235956326	2.69325e-06	0.00560713	SH3BP4
cg11236296	2	235961622	4.11952e-06	0.00721337	SH3BP4
cg27649282	2	236875160	0.000124413	0.0471278	AGAP1;AGAP1
cg09111686	2	237051600	9.84806e-05	0.0422132
cg21301319	2	237310773	2.25063e-05	0.0194469	IQCA1;IQCA1;IQCA1;IQCA1
cg17316300	2	237381593	8.65136e-05	0.0398975	IQCA1
cg25295825	2	237489920	5.55844e-05	0.0319958	CXCR7
cg04467557	2	237569012	7.25894e-06	0.00971109
cg03472961	2	237855786	5.09042e-06	0.00809393
cg04299787	2	237877044	0.000135041	0.0489987
cg26236972	2	237921310	8.62298e-05	0.0398888
cg26038596	2	237934427	8.28449e-05	0.0391853
cg24097416	2	237935349	2.05575e-06	0.0048635
cg26693693	2	237964920	5.02075e-05	0.0305408
cg13952079	2	238131971	0.000106016	0.0436621
cg24876404	2	238173365	6.33895e-05	0.0348478
cg19455144	2	238179180	0.000128924	0.0481016
cg11508714	2	238343757	1.78248e-05	0.0172636
cg25697538	2	238347035	0.00012522	0.0473657
cg02653521	2	241373820	0.00013322	0.0488241	GPC1
cg00826855	2	242175569	3.47722e-05	0.0249609	HDLBP;HDLBP
cg16373217	3	10192855	2.18651e-05	0.0192068	VHL;VHL
cg14886629	3	10333655	5.51559e-05	0.0319458	GHRL;GHRL;GHRL;GHRL;GHRL;GHRL;GHRLOS;GHRL;GHRLOS;GHRLOS;GHRL;GHRL;GHRL;GHRL;GHRLOS;GHRL
cg00167076	3	12938944	0.000116116	0.0458191	IQSEC1;IQSEC1
cg12259903	3	13249848	0.00011526	0.0456216
cg19995529	3	15502598	3.06047e-05	0.0228338	COLQ;COLQ;COLQ
cg00148935	3	16398839	2.67304e-31	1.92754e-26	RFTN1
cg19001357	3	16408310	1.26017e-11	1.75366e-07	RFTN1
cg11643285	3	16411667	5.83315e-15	1.28526e-10	RFTN1
cg17238319	3	16428391	9.5936e-10	9.75612e-06	RFTN1
cg11724567	3	17984472	1.88494e-05	0.0177995
cg03510511	3	28027514	3.79288e-05	0.0260482
cg10671785	3	28357636	2.93422e-05	0.0224225	CMC1
cg22985281	3	32934782	5.34124e-05	0.0314066
cg15602692	3	33156716	7.70656e-06	0.0100257	CRTAP
cg12981272	3	37281848	2.57862e-05	0.0208869
cg06575525	3	38167987	7.30171e-05	0.0372224	ACAA1;ACAA1;ACAA1;ACAA1;ACAA1
cg18611065	3	39375806	2.89546e-05	0.0222129
cg18984151	3	47555476	0.000105351	0.0435562	C3orf75
cg00752277	3	47892279	5.17938e-05	0.0310219	MAP4;MAP4;MAP4;MAP4
cg13609539	3	48343370	9.6656e-06	0.0118866	NME6;NME6;NME6;NME6;NME6;NME6;NME6;NME6;NME6
cg02386575	3	49068057	1.03088e-05	0.0124272	QRICH1;QRICH1;IMPDH2
cg07188239	3	49146386	6.47654e-06	0.00925063	USP19
cg02758552	3	49395714	7.20961e-24	4.39904e-19	GPX1;GPX1;GPX1;GPX1
cg23814743	3	49466685	1.02665e-07	0.000499603	NICN1;NICN1
cg06223018	3	49557076	3.00891e-05	0.0226876	DAG1;DAG1
cg05602945	3	49974641	3.3241e-05	0.0240752
cg06821120	3	50375459	0.00012037	0.0463955	RASSF1;RASSF1;RASSF1;RASSF1
cg21418575	3	50375467	4.77359e-05	0.0297182	RASSF1;RASSF1;RASSF1;RASSF1
cg09386807	3	50375496	0.000116568	0.0458191	RASSF1;RASSF1;RASSF1;RASSF1
cg12285424	3	51996040	0.000130784	0.0484538	PCBP4;PCBP4;PCBP4;PCBP4
cg15369531	3	51997385	4.24285e-05	0.0276539	PCBP4;PCBP4
cg05541640	3	52008740	0.000136448	0.0491518	ABHD14B;ABHD14B;ABHD14A;ABHD14B
cg06752231	3	52008855	8.69267e-05	0.039941	ABHD14A;ABHD14A-ACY1;ABHD14B;ABHD14B;ABHD14B
cg12960123	3	57584010	1.16948e-05	0.0133667	ARF4
cg15172734	3	57743377	2.78542e-05	0.0217519	SLMAP;SLMAP
cg19005763	3	58225528	1.62972e-05	0.0165134	ABHD6
cg13771240	3	63809051	2.95547e-08	0.000180332	C3orf49
cg03742500	3	63898156	3.67218e-05	0.0255934	ATXN7;ATXN7
cg07786717	3	66458318	4.6189e-05	0.0291007	LRIG1
cg24515783	3	68039877	0.000100219	0.0424878	FAM19A1
cg01032911	3	71139496	4.30055e-05	0.0278301	FOXP1;FOXP1;FOXP1;FOXP1;FOXP1;FOXP1;FOXP1
cg16493307	3	73452515	2.10234e-05	0.0188696	PDZRN3;PDZRN3;PDZRN3;PDZRN3;PDZRN3
cg02955348	3	101546408	8.05014e-05	0.0387633	NXPE3;NXPE3;NFKBIZ
cg26084614	3	107043047	1.95564e-08	0.000130356	LINC00883
cg08251176	3	113464837	3.12793e-08	0.000187963	ATP6V1A;NAA50;NAA50;NAA50;NAA50
cg20832020	3	114012912	2.69797e-05	0.0213975	TIGIT
cg26870074	3	114164317	8.28424e-05	0.0391853	ZBTB20;ZBTB20;ZBTB20;ZBTB20;ZBTB20;ZBTB20;ZBTB20
cg14338114	3	114215340	6.32075e-05	0.0347932	ZBTB20;ZBTB20;ZBTB20;ZBTB20;ZBTB20;ZBTB20
cg02097398	3	114277403	0.000139428	0.0497283	ZBTB20;ZBTB20;ZBTB20;ZBTB20;ZBTB20;ZBTB20;ZBTB20
cg03631078	3	114290368	5.98066e-05	0.0336688	ZBTB20;ZBTB20;ZBTB20;ZBTB20;ZBTB20;ZBTB20
cg21316960	3	114327231	7.53396e-05	0.037763	ZBTB20;ZBTB20;ZBTB20;ZBTB20;ZBTB20;ZBTB20;ZBTB20
cg23093175	3	114344946	0.000116362	0.0458191	ZBTB20;ZBTB20;ZBTB20;ZBTB20;ZBTB20;ZBTB20
cg03572284	3	114816388	0.000106225	0.0436716	ZBTB20
cg19229116	3	116684994	3.09426e-05	0.0228956
cg13482172	3	116835240	0.000125997	0.0474724
cg16713732	3	127325013	6.25251e-06	0.00910757	MCM2
cg02436004	3	128211540	1.71628e-05	0.0169764	GATA2
cg21675036	3	128212196	0.00013358	0.0488427	GATA2;GATA2-AS1
cg22122410	3	128212269	0.000135785	0.0491139	GATA2
cg03902093	3	128444369	1.66821e-09	1.55676e-05	RAB7A
cg11730618	3	128444529	1.49709e-17	5.65481e-13	RAB7A
cg26658950	3	128573115	5.70757e-06	0.00863768
cg25793571	3	128597852	7.49082e-05	0.037763	ACAD9
cg15875573	3	130745194	8.45003e-06	0.0107243	ASTE1;ASTE1;ASTE1;NEK11;NEK11;NEK11
cg00573191	3	132246926	1.77875e-05	0.0172636	DNAJC13
cg01944478	3	134363967	6.05868e-05	0.0339394	KY
cg22175303	3	138327450	8.06334e-05	0.0387633	FAIM;FAIM;FAIM;FAIM
cg08380205	3	140769691	0.000120732	0.0463982	SPSB4
cg19219437	3	142607715	0.000121066	0.0464593	PCOLCE2
cg25354127	3	142681595	5.06149e-05	0.0306363	PAQR9
cg02390329	3	147113092	7.53201e-06	0.00990794	ZIC4;ZIC4;ZIC4
cg26163470	3	147658415	0.000120942	0.0464341
cg21496658	3	154797677	2.52462e-05	0.0207304	MME;MME;MME;MME
cg23972409	3	160282398	2.48579e-05	0.0205392	KPNA4
cg09641924	3	171282816	3.14898e-05	0.0231493
cg17566735	3	171527257	2.17756e-05	0.019157	PLD1;PLD1
cg02371119	3	171527346	2.28405e-07	0.000984641	PLD1;PLD1
cg23535170	3	179489892	6.52437e-05	0.0352215	USP13
cg21995320	3	180319558	1.09892e-05	0.0128239	TTC14;TTC14;TTC14
cg00063959	3	182538563	7.38916e-05	0.0375235	ATP11B
cg06785788	3	186953699	1.95897e-05	0.0180903	MASP1;MASP1
cg05512735	3	189839293	0.000105076	0.0435237	LEPREL1;LEPREL1
cg26658182	3	194311321	1.90466e-05	0.0178582	TMEM44-AS1;TMEM44-AS1;TMEM44-AS1;TMEM44;TMEM44;TMEM44;TMEM44
cg00494544	3	195268648	0.000131641	0.0485445	PPP1R2
cg01679475	3	197239698	3.92971e-05	0.0264659	BDH1;BDH1;BDH1
cg04546205	3	197268938	5.71042e-06	0.00863768	BDH1;BDH1;BDH1
cg05810170	4	1049609	3.88893e-05	0.0262979
cg09133593	4	1222208	5.44718e-05	0.0317004	CTBP1;CTBP1
cg17879352	4	1319092	4.04465e-05	0.0268532	MAEA;MAEA
cg00497219	4	3253559	2.92475e-08	0.000179841	C4orf44;C4orf44
cg24468684	4	3591253	1.16823e-05	0.0133667
cg17078326	4	4509338	1.58547e-05	0.0162495	STX18
cg11077835	4	4754336	7.65231e-07	0.00240869
cg06481350	4	4756928	5.15494e-05	0.0309323
cg05082708	4	4765299	0.000126786	0.0476332
cg07350470	4	4765329	2.36837e-05	0.0199854
cg25480785	4	4765389	9.13378e-05	0.0409498
cg06397163	4	4822563	9.87357e-05	0.0422364
cg05568532	4	7136338	0.000111953	0.0449862
cg16438832	4	7341811	0.000127016	0.0476363	SORCS2
cg16264549	4	8223566	0.000135694	0.0491139	SH3TC1
cg15137838	4	8409365	6.7448e-05	0.0358103	ACOX3;ACOX3
cg00978018	4	8473819	4.76563e-06	0.00780965	TRMT44
cg13576505	4	12611355	0.000108917	0.044169
cg18034108	4	13534413	8.59647e-05	0.0398064	LINC01097
cg12250142	4	15657883	3.60761e-05	0.0254591	FBXL5;FBXL5;FBXL5;FBXL5
cg09435090	4	17513980	0.000116519	0.0458191	QDPR
cg27347728	4	17578864	0.000114643	0.0454784	LAP3
cg18751047	4	29710263	1.767e-06	0.00432595
cg25985611	4	36290495	0.000110545	0.0446236	DTHD1;DTHD1
cg25904263	4	38452163	0.000116077	0.0458191	LINC01258
cg13860211	4	40083764	2.75363e-11	3.70206e-07	N4BP2
cg19144783	4	41698944	9.4947e-05	0.0417201	LIMCH1;LIMCH1;LIMCH1;LIMCH1;LIMCH1;LIMCH1;LIMCH1
cg23006552	4	47495417	4.58862e-07	0.00159638	ATP10D
cg27263068	4	53785370	0.000117383	0.0460254	SCFD2
cg27577928	4	54975388	2.20513e-06	0.00501259
cg26224652	4	57181252	4.73047e-08	0.000266119	KIAA1211
cg27086807	4	57182146	8.33961e-07	0.00257396	KIAA1211
cg11153681	4	69465026	7.99609e-05	0.0386908
ch,4,69646068F	4	69611479	1.93568e-07	0.000857768
cg05160558	4	70389517	0.000135411	0.0490906
cg20432211	4	77342104	2.28341e-05	0.0196233
cg02500042	4	77342788	2.8915e-05	0.0222129
cg20311846	4	77356250	6.12808e-05	0.0342074	SHROOM3
cg03358982	4	80994409	0.000138701	0.0496029	ANTXR2;ANTXR2;ANTXR2;ANTXR2
cg23803995	4	88815142	7.72855e-05	0.0381243
cg25325192	4	91760225	9.2296e-09	6.71655e-05	TMSL3;TMSL3;FAM190A
cg06044899	4	91760229	7.58441e-08	0.000398414	TMSL3;TMSL3;FAM190A
cg15344854	4	95128661	9.82995e-05	0.0422132	SMARCAD1;SMARCAD1;SMARCAD1
cg09100013	4	96469634	0.000120528	0.0463955	UNC5C
cg03245497	4	106066745	3.96828e-05	0.0266077	TET2;TET2
cg00045439	4	107238125	2.70027e-05	0.0213975	AIMP1;TBCK;AIMP1;TBCK;AIMP1;TBCK;TBCK
cg06551917	4	108775307	5.22048e-06	0.00824891	SGMS2
cg01420589	4	119757735	6.80828e-05	0.035879	SEC24D
cg20655302	4	128702723	1.22582e-06	0.00334716	HSPA4L
cg00574819	4	128981252	6.59504e-05	0.035426	LARP1B;LARP1B;LARP1B
cg23952686	4	138289134	4.57067e-05	0.0288655
cg08034535	4	140375469	9.97835e-05	0.0424536	RAB33B
cg23197460	4	144436129	2.47538e-06	0.00537895	SMARCA5
cg19966389	4	145331710	1.80746e-05	0.0174283
cg10573530	4	153859443	3.04393e-06	0.00605133
cg16265910	4	165107969	2.74566e-05	0.0216031	2001-03-01
cg08247450	4	171011099	1.10913e-06	0.00316465	AADAT;AADAT;AADAT
cg07177380	4	175133151	9.40695e-05	0.0416158
cg11521720	4	175206750	4.00382e-05	0.0267555	FBXO8;CEP44;CEP44
cg02300027	4	177711356	0.000126382	0.047556	VEGFC
cg05673204	4	183721729	3.49466e-05	0.0250034	ODZ3
cg26089217	4	186841468	2.32454e-06	0.00516912	SORBS2;SORBS2
cg06498520	4	186990006	6.52461e-05	0.0352215	TLR3
cg20344367	5	406893	6.58575e-05	0.0354163	AHRR;AHRR
cg06442718	5	454142	1.26344e-05	0.0141152	EXOC3
cg19431495	5	454456	1.98883e-05	0.0182377	EXOC3
cg22077670	5	1226132	6.69014e-05	0.0356873	SLC6A18
cg19056664	5	1335965	0.000101828	0.0428269	CLPTM1L
cg20233130	5	1524565	3.06627e-05	0.0228338	LPCAT1
cg16314693	5	1813859	7.76266e-05	0.0381502	NDUFS6
cg18800681	5	1814073	7.11725e-06	0.00965042	NDUFS6
cg14629055	5	10562978	7.15522e-05	0.0367354	ANKRD33B
cg00454233	5	17012531	2.72996e-05	0.0215287
cg23972431	5	26237674	1.03894e-05	0.0124864
cg21408817	5	36679892	1.01371e-07	0.000496349	SLC1A3;SLC1A3;SLC1A3;SLC1A3
cg16226437	5	39265095	2.19409e-08	0.000142654	FYB
cg26297198	5	40908395	6.28267e-05	0.0346799	C7
cg08337341	5	42924013	3.6122e-05	0.0254689
cg24833819	5	42924552	1.15476e-06	0.00322511
cg19039844	5	43020366	1.82583e-05	0.0174912	LOC648987;LOC648987;LOC648987;LOC648987;LOC648987
cg16296902	5	43396802	5.77628e-05	0.0328681	CCL28
cg04187185	5	43396953	6.59945e-05	0.035426	CCL28
cg00370293	5	43397113	1.68935e-05	0.0167921	CCL28
cg16324633	5	43397167	1.77595e-05	0.0172636	CCL28
cg12634932	5	43397230	1.22972e-05	0.0138555	CCL28
cg10864145	5	43397232	4.02529e-06	0.00713498	CCL28
cg18199554	5	43397288	4.90179e-05	0.0300749	CCL28
cg19135706	5	57878390	0.00012592	0.047472	RAB3C
cg10338475	5	60458894	6.21989e-05	0.0344532	SMIM15;CTC-436P18,1
cg15931168	5	72528678	2.56946e-06	0.00543501
cg07476923	5	72528766	1.09677e-05	0.0128239
cg01025233	5	72732060	5.44092e-05	0.0316873
cg06556435	5	74350752	4.16422e-05	0.0273274
cg25438517	5	77146796	1.61129e-06	0.00401073
cg14167415	5	77146999	4.15422e-05	0.0273006
cg11012412	5	77147141	2.26904e-06	0.00508428
cg07238630	5	81320947	6.78629e-05	0.035879	ATG10;ATG10
cg12529283	5	89226970	6.20408e-05	0.0344137
cg01149615	5	92398284	3.44336e-05	0.0247626
cg05684050	5	92427751	7.76195e-05	0.0381502
cg17744555	5	92609415	4.17069e-05	0.0273292
cg15831130	5	92636138	2.78613e-05	0.0217519
cg27348779	5	92641165	0.000110149	0.044509
cg04098829	5	92744116	2.91133e-05	0.0222906
cg27472731	5	107718716	3.12779e-05	0.0230363	FBXL17
cg20137977	5	112603098	0.000132074	0.0486364	MCC;MCC
cg17431952	5	113806337	9.44875e-05	0.0416639	KCNN2;KCNN2
cg06171008	5	115231542	4.94019e-05	0.0302363	AP3S1
cg21239001	5	118638618	6.13561e-05	0.0342253	TNFAIP8
cg16085190	5	119848569	0.000125412	0.0474146	PRR16;PRR16;PRR16
cg09102486	5	125995555	6.69313e-06	0.00941326
cg16132619	5	126339947	4.77511e-06	0.00780965	2003-03-01
cg23943829	5	132009111	6.55242e-05	0.035261	IL4;IL4
cg09527731	5	132097228	0.000129133	0.0481345	SEPT8;SEPT8;SEPT8;SEPT8
cg20941062	5	132299811	1.6048e-05	0.0163618	AFF4
cg02220078	5	132386904	7.45841e-06	0.00986018	HSPA4
cg21990668	5	133071401	6.87524e-05	0.0359506
cg06957820	5	133706474	3.74836e-05	0.0258543	UBE2B
cg19567866	5	136682394	0.000102207	0.0429406	SPOCK1
cg24868645	5	137057949	9.73638e-05	0.0421014	KLHL3;KLHL3
cg16209364	5	138632600	5.24685e-05	0.0312258	MATR3;MATR3
cg24267300	5	138634507	2.22899e-05	0.0193443	MATR3;MATR3;MATR3;MATR3;MATR3;MATR3
cg06763032	5	139335242	2.52261e-06	0.00537895	NRG2;NRG2;NRG2;NRG2;NRG2
cg16422602	5	140078523	2.20152e-05	0.0192765	HARS2
cg13323902	5	140090859	1.46784e-09	1.41989e-05	VTRNA1-1
cg04675542	5	150284416	1.10686e-06	0.00316465	ZNF300
cg02343823	5	150284419	2.69317e-06	0.00560713	ZNF300
cg08580836	5	150284448	9.98437e-07	0.00293323	ZNF300
cg19014419	5	150284504	6.25762e-06	0.00910757	ZNF300
cg11291313	5	150284530	2.79682e-06	0.00576414	ZNF300
cg14974262	5	150284594	5.13282e-06	0.00813458	ZNF300;ZNF300;ZNF300
cg18237551	5	150284600	3.66115e-06	0.00680252	ZNF300
cg26486466	5	150284616	2.3735e-06	0.0052297	ZNF300;ZNF300;ZNF300
cg04032578	5	150284619	2.01971e-06	0.00484049	ZNF300;ZNF300;ZNF300
cg12777992	5	150284634	4.51222e-06	0.00757278	ZNF300;ZNF300;ZNF300
cg15604132	5	150285117	1.23588e-07	0.00058352	ZNF300;ZNF300;ZNF300
cg02144303	5	150285177	9.14644e-05	0.0409498	ZNF300;ZNF300;ZNF300
cg27565144	5	150285753	2.64688e-07	0.00108224	ZNF300;ZNF300;ZNF300
cg06442673	5	154194758	7.51844e-05	0.037763	LARP1;LARP1
cg11239358	5	171607961	7.64931e-05	0.0379695	STK10
cg06686422	5	174174566	0.000121286	0.0464737
cg19731612	5	176559334	1.86423e-05	0.0177519	NSD1;NSD1
cg08369368	5	176559881	4.67006e-06	0.0077335	NSD1;NSD1
cg18016826	5	176560001	6.06632e-05	0.0339424	NSD1;NSD1
cg23831626	5	176562096	4.33601e-05	0.0279625	NSD1;NSD1;NSD1;NSD1
cg25851453	5	176815647	3.20829e-05	0.0233735	SLC34A1;SLC34A1
cg03475756	5	177728612	0.000119504	0.0463955	COL23A1
cg14576839	5	178367233	4.57e-05	0.0288655	ZNF454;ZNF454;ZNF454
cg02890875	5	178373234	5.21222e-05	0.0311325	ZNF454;ZNF454;ZNF454
cg10137337	5	179495374	9.93168e-05	0.0423773	RNF130;RNF130
cg07715815	5	180477311	3.61752e-05	0.0254837	BTNL9;BTNL9
cg20081344	5	180626416	2.35615e-05	0.0199265	TRIM7;TRIM7;TRIM7;TRIM7;TRIM7
cg15946312	5	180646880	1.92122e-05	0.0179076
cg04662609	5	180646976	6.25768e-05	0.0345659
cg23370466	5	180647841	0.0001296	0.0482159
cg17468390	6	3831060	1.63008e-05	0.0165134
cg10424681	6	4079350	3.49575e-05	0.0250034	C6orf201;C6orf146;C6orf146
cg08868914	6	4079647	8.93508e-05	0.0405923	C6orf201;C6orf201;C6orf201;C6orf201;FAM217A
cg22626169	6	6890951	6.44816e-05	0.0351047
cg19751937	6	6971371	0.000129365	0.048153
cg08781626	6	7561844	5.05767e-05	0.0306363	DSP;DSP
cg02152351	6	8436296	2.0587e-05	0.0186439	SLC35B3;SLC35B3;SLC35B3
cg09774917	6	10417385	2.68864e-07	0.00109367	TFAP2A
cg15640047	6	10417516	2.67188e-08	0.00016688	TFAP2A
cg26149682	6	10417663	9.80442e-06	0.0120387	TFAP2A
cg17673897	6	10418121	9.6088e-05	0.0418822	TFAP2A
cg03173974	6	10722280	1.50089e-05	0.0157477	TMEM14C;TMEM14C
cg23626546	6	13924355	2.00219e-05	0.018339	RNF182;RNF182;RNF182;RNF182
cg00409766	6	21869720	1.97465e-05	0.0181497	CASC15
cg14640841	6	22477832	0.000125189	0.0473657
cg26504906	6	27215675	4.04697e-05	0.0268532	PRSS16
cg11174640	6	27259237	4.84265e-05	0.029963
cg07708221	6	28226827	9.67405e-05	0.041978	ZKSCAN4;NKAPL
cg21251018	6	28226885	3.36986e-05	0.0242797	NKAPL
cg26765773	6	28303269	6.3022e-06	0.00913892	ZSCAN31;ZSCAN31;ZSCAN31;ZSCAN31;ZSCAN31;ZSCAN31
cg19832035	6	28377058	5.63176e-06	0.00861415
cg14654363	6	28601443	2.74801e-05	0.0216031
cg23201513	6	28754198	3.81244e-07	0.00137458
cg06395692	6	28891945	9.43877e-05	0.0416636	TRIM27
cg20527666	6	28953824	0.000112061	0.0450069
cg06206187	6	28953834	0.000135096	0.0489987
cg05827186	6	30038915	5.4378e-06	0.00849317	RNF39;RNF39
cg11637102	6	30521159	0.000119855	0.0463955	GNL1
cg01246434	6	30525976	3.54144e-05	0.0251801	PRR3;PRR3;GNL1;PRR3
cg23953820	6	30851051	9.01639e-05	0.04084	DDR1;DDR1
cg03285215	6	31499987	0.000116222	0.0458191	DDX39B;ATP6V1G2-DDX39B;DDX39B;DDX39B
cg09314434	6	31632207	8.44877e-05	0.0394801	BAT4;CSNK2B
cg27323011	6	31632537	1.82182e-05	0.0174912	BAT4;CSNK2B
cg23817343	6	31636140	8.06089e-05	0.0387633	CSNK2B
cg06540876	6	31870600	5.23857e-05	0.0312194	ZBTB12
cg05714552	6	32118295	4.12762e-05	0.0271708	PRRT1
cg20954129	6	33259866	2.55682e-05	0.0208369	RGL2;RGL2
cg01468420	6	33393112	1.15112e-06	0.00322511	SYNGAP1
cg21155564	6	33393117	1.63683e-06	0.00405737	SYNGAP1
cg26578149	6	34524095	7.57774e-05	0.0378035	SPDEF
cg14725580	6	34663155	0.000113905	0.0453234	C6orf106;C6orf106
cg11852643	6	35108882	6.02231e-06	0.00889567	TCP11;TCP11;TCP11;TCP11;TCP11;TCP11;TCP11
cg13423262	6	35108939	1.67607e-05	0.0167875	TCP11;TCP11;TCP11;TCP11;TCP11;TCP11;TCP11
cg22407458	6	35109121	5.69252e-06	0.00863768	TCP11;TCP11;TCP11;TCP11
cg25299750	6	35109124	0.000113414	0.0453234	TCP11;TCP11;TCP11;TCP11
cg25373189	6	36098372	4.19687e-06	0.00728449	MAPK13;MAPK13
cg08789871	6	40219872	2.73039e-05	0.0215287
cg25659656	6	40275539	6.71334e-05	0.0357371
cg26036258	6	40297275	4.03244e-06	0.00713498
cg08621445	6	40298217	1.15134e-07	0.000547449
cg02963844	6	40307553	7.03675e-07	0.00225104
cg16452539	6	40307622	5.44289e-09	4.40548e-05
cg25385687	6	40308026	2.49793e-06	0.00537895
cg24445601	6	40308105	0.000121579	0.046476
cg14587500	6	40308174	4.03877e-06	0.00713498
cg14726583	6	40310514	1.4355e-07	0.000665881
cg08610041	6	40378135	1.37849e-05	0.0149114	LRFN2
cg25807274	6	40378493	9.48419e-05	0.0417017	LRFN2
cg00285537	6	40445150	5.44137e-09	4.40548e-05	LRFN2
cg09179637	6	40492307	3.32949e-06	0.00648894	LRFN2
cg05743380	6	40492326	8.03909e-05	0.0387633	LRFN2
cg25886396	6	40493016	0.000129709	0.0482159	LRFN2
cg13504554	6	40508561	3.16255e-05	0.0231632	LRFN2
cg21284823	6	40511074	2.59654e-05	0.0209677	LRFN2
cg00664688	6	40544405	3.31901e-09	2.9252e-05	LRFN2
cg04327831	6	40550752	2.72727e-07	0.00110373	LRFN2
cg04467407	6	40683426	0.00013994	0.0497767
cg03746694	6	40747208	5.53865e-05	0.0319458
cg15544748	6	40756676	8.396e-05	0.0393904
cg27089875	6	40773384	4.217e-06	0.00730346
cg03680093	6	40774214	3.84519e-05	0.0262257
cg01249577	6	40814130	3.072e-05	0.0228338
cg02940714	6	41438063	9.72725e-05	0.0421014
cg16626760	6	41621322	2.76571e-05	0.0216778	MDFI
cg09478591	6	42989096	1.96633e-05	0.0180942	C6orf153
cg13387216	6	43141969	0.000118537	0.0462949	SRF;SRF
cg00429758	6	43394948	3.80473e-06	0.00693784	ABCC10
cg18191730	6	43494484	9.55821e-05	0.0418416	XPO5;XPO5
cg02052634	6	43828060	0.000119304	0.0463889
cg25738218	6	44193413	2.05216e-05	0.0186247	SLC29A1;SLC29A1;SLC29A1;SLC29A1;SLC29A1;SLC29A1
cg13080137	6	57288411	0.000113686	0.0453234	PRIM2
ch,6,63446327R	6	63388368	4.84128e-05	0.029963
cg17675840	6	75772088	7.63261e-05	0.0379425
cg02213497	6	75812392	6.39065e-08	0.000347202	COL12A1;COL12A1;COL12A1;COL12A1
cg01757068	6	76642018	6.82229e-05	0.035885	IMPG1;IMPG1
cg02169262	6	78272067	8.51956e-06	0.0107953
cg19117938	6	108449188	0.000120803	0.0464031
cg03202832	6	110598407	5.27715e-05	0.0312893	C6orf186
cg05213296	6	111302729	8.12764e-05	0.0388839	RPF2
cg05465572	6	116360184	1.17549e-05	0.013416	FRK;LOC728402
cg06766636	6	116598395	0.000112928	0.0452364	TSPYL1;TSPYL1
cg19341652	6	116600143	4.38216e-07	0.00154488	DSE;TSPYL1
cg16569014	6	136611553	5.32024e-05	0.0314047	BCLAF1;BCLAF1;BCLAF1
cg18605697	6	143600768	0.00010086	0.0426232	AIG1;AIG1
ch,6,149019574R	6	148977881	2.00881e-13	3.54092e-09
cg19566008	6	151772898	3.94334e-05	0.0265302	RMND1;ARMT1;ARMT1;RMND1
cg02540975	6	153825208	7.83177e-05	0.0383947
cg25568337	6	157098338	6.23847e-09	4.89944e-05	ARID1B;ARID1B;ARID1B
cg01526475	6	158501925	1.82401e-05	0.0174912	SYNJ2;SYNJ2
cg00554603	6	159159434	3.22297e-07	0.00123502	SYTL3;SYTL3;SYTL3;SYTL3
cg08397344	6	159589874	0.000132788	0.0487409	FNDC1
cg11656326	6	160389601	3.05391e-06	0.00605465	IGF2R
cg07918080	6	163998574	7.57439e-05	0.0378035
cg26046994	6	167812659	6.14464e-05	0.0342517
cg20021098	6	168049428	9.16817e-05	0.041017
cg05392935	6	168065072	3.18316e-05	0.0232712
cg05054096	6	168084730	4.66919e-05	0.029278	LOC441178
cg12881124	6	168107517	9.02048e-05	0.04084
cg06354527	6	168122755	9.30971e-05	0.0414166
cg10003961	6	168293749	1.15179e-06	0.00322511	MLLT4;MLLT4;MLLT4
cg16896890	6	168376134	0.000106756	0.0437817
cg10656687	6	168707831	9.60857e-07	0.0028501	DACT2
cg01835282	6	168710203	3.54015e-06	0.00671793	DACT2
cg01302593	6	169613593	1.64027e-07	0.000735076
cg00476243	7	150023	2.50865e-06	0.00537895
cg02330305	7	819531	0.000114487	0.0454745	DNAAF5;DNAAF5
cg22500518	7	1585359	3.71005e-06	0.00682798	TMEM184A
cg26204448	7	1962212	2.41229e-05	0.0202177	MAD1L1;MAD1L1;MAD1L1
cg16676595	7	2057812	2.11148e-05	0.0188696	MAD1L1;MAD1L1;MAD1L1;MAD1L1;MAD1L1
cg12360485	7	2174599	2.41405e-05	0.0202177	MAD1L1;MAD1L1;MAD1L1;MAD1L1;MAD1L1
cg17685982	7	2294754	7.12387e-05	0.0366412	SNX8
cg01481879	7	2316636	1.95692e-05	0.0180903	SNX8
cg03499016	7	6837073	6.83956e-06	0.00947745	RSPH10B;RSPH10B2
cg14336854	7	11012871	8.24556e-08	0.000427483	PHF14;PHF14;PHF14
cg12192749	7	17029795	8.65004e-05	0.0398975
cg07631650	7	17484093	9.01783e-05	0.04084	KCCAT333;KCCAT333
cg15468071	7	19129170	7.37836e-06	0.00978698
cg14366619	7	23245584	3.56468e-06	0.00674834
cg11755819	7	23749852	9.67025e-05	0.041978	STK31;STK31;STK31;STK31;STK31
cg07272955	7	24756240	0.000129716	0.0482159	DFNA5;DFNA5;DFNA5
cg17109159	7	25165898	1.07456e-06	0.00312217	CYCS
cg14974749	7	27181480	0.00011369	0.0453234	HOXA5
cg09549073	7	27183274	0.000104365	0.0434146	HOXA5;HOXA5
cg04428700	7	27239556	1.14634e-05	0.0131972	HOXA13
cg04681554	7	27283409	1.94829e-05	0.0180903	EVX1
cg22048246	7	31915116	3.01247e-05	0.0226926	PDE1C;PDE1C;PDE1C;PDE1C;PDE1C
cg22069718	7	34082205	1.78243e-05	0.0172636	BMPER
cg04136149	7	37488936	8.16322e-05	0.0389367	ELMO1
cg12587985	7	64295583	1.32968e-10	1.57421e-06
cg02825185	7	64457683	1.68392e-16	5.04559e-12	ERV3-1
cg06513015	7	64459246	1.20349e-35	1.36374e-30	ERV3-1
cg08472983	7	65548945	0.000100168	0.0424878	ASL;ASL;ASL;ASL
cg04177622	7	65552226	5.66403e-05	0.0324623	ASL;ASL;ASL;ASL
cg01869028	7	65579095	7.65481e-05	0.0379731	CRCP;CRCP;CRCP;CRCP;CRCP
cg17886022	7	65842827	0.00013938	0.0497283	LINC00174
cg01184309	7	70250376	0.000113935	0.0453234	AUTS2;AUTS2
cg07645228	7	73867009	4.03242e-05	0.0268532	GTF2IRD1;GTF2IRD1
cg03652190	7	74070490	9.54946e-05	0.0418416	GTF2I;GTF2I;GTF2I;GTF2I;GTF2I;GTF2I
cg04610184	7	75624848	7.99654e-05	0.0386908	TMEM120A
cg19193825	7	75849601	2.1172e-05	0.0188696	SRRM3;SRRM3
cg00350634	7	75906056	7.51832e-05	0.037763	SRRM3;SRRM3
cg26457160	7	95026121	6.39513e-05	0.0349359	PON3
cg00277769	7	97922759	0.000109833	0.0444266	BAIAP2L1
cg08684580	7	98029266	1.90774e-05	0.0178602	BAIAP2L1
cg08486903	7	98739496	2.81652e-05	0.0219676	SMURF1;SMURF1
cg18887230	7	98739627	8.40429e-05	0.0393995	SMURF1;SMURF1
cg26022064	7	98739782	5.62066e-06	0.00861415	SMURF1;SMURF1
cg20048529	7	98740022	0.000117862	0.0461451	SMURF1;SMURF1
cg09522706	7	99691447	1.94175e-05	0.0180565	MCM7;MCM7;MIR25;MIR93
cg04974231	7	100075253	2.83186e-05	0.0220223	TSC22D4;TSC22D4;TSC22D4;TSC22D4
cg13366632	7	100075262	7.69645e-05	0.0380626	TSC22D4;TSC22D4;TSC22D4;TSC22D4
cg27080725	7	100075304	1.81047e-05	0.0174283	TSC22D4
cg13975648	7	100075346	9.51627e-05	0.0417468	TSC22D4
cg05175020	7	100075402	6.50577e-06	0.00926473	TSC22D4
cg08558340	7	100472263	1.71739e-05	0.0169764	SRRT;SRRT;SRRT;SRRT
cg09343421	7	100483511	6.90559e-05	0.0360132	SRRT;SRRT;SRRT;SRRT
cg20459379	7	100485614	1.06549e-05	0.0126143	SRRT;SRRT;SRRT;SRRT
cg00159289	7	100844060	2.09534e-06	0.0048635	MOGAT3
cg06224732	7	102936381	0.000133504	0.0488427	PMPCB
ch,7,2254086F	7	105135578	5.48303e-05	0.0318623	PUS7
cg21999269	7	107771214	2.31557e-05	0.0197712	LAMB4
cg03155245	7	111544122	5.99939e-07	0.00196644	DOCK4
cg01126411	7	111997383	8.55765e-05	0.0396961
cg27282281	7	112262583	3.17029e-05	0.0231985
cg20275626	7	126990124	9.60973e-05	0.0418822
cg04345581	7	127291364	2.03233e-05	0.0185083	SND1
cg00893242	7	127291580	7.20907e-05	0.0369493	SND1
cg21784396	7	127991421	5.43258e-12	7.69499e-08	PRRT4
cg16489360	7	129845574	4.77686e-05	0.0297182	TMEM209
cg03313542	7	129845597	0.000103078	0.0430784	TMEM209
cg16445645	7	133493089	3.0194e-05	0.0227232	LOC101928861;EXOC4
cg09404617	7	134232463	2.39167e-07	0.00102446
cg15535370	7	135422508	0.000131447	0.0485414	FAM180A
cg26684363	7	140135365	4.01838e-05	0.0267851
cg19263607	7	140135515	5.33002e-05	0.0314047
cg05658202	7	140375238	0.000125765	0.0474361	ADCK2
cg09248893	7	141438383	8.82e-05	0.0403003	SSBP1;SSBP1;SSBP1;SSBP1;SSBP1;SSBP1;WEE2-AS1;SSBP1
cg06747277	7	142633245	0.000119802	0.0463955
cg09370559	7	143000988	5.71698e-05	0.0326244	CASP2;CASP2;CASP2
cg18997129	7	143105850	0.000100608	0.0425845	EPHA1
cg11740103	7	150020945	1.04172e-05	0.0125008	ACTR3C;LRRC61;LRRC61
cg25183474	7	150020961	3.01791e-06	0.00602984	ACTR3C;LRRC61;LRRC61
cg17450930	7	150065170	4.90061e-05	0.0300749	REPIN1;REPIN1;REPIN1
cg01360119	7	150101760	8.29998e-05	0.0391884	LOC728743
cg00173659	7	156871088	1.68428e-05	0.0167875
cg22450968	7	156871234	3.49287e-06	0.00667612
cg13245794	8	1313473	8.87249e-05	0.0404238
cg11789766	8	1721104	1.53286e-05	0.0159649	CLN8
cg05806645	8	9009352	0.00010259	0.0429424	PPP1R3B
cg20438142	8	9009389	0.000100334	0.0425071	PPP1R3B;PPP1R3B
cg02269453	8	9009499	1.30151e-05	0.0143909	PPP1R3B;PPP1R3B
cg00574017	8	12869615	6.52535e-05	0.0352215	C8orf79;C8orf79
cg01070197	8	13296060	0.000102131	0.0429315	DLC1;DLC1
cg22993554	8	18698050	9.58661e-05	0.0418735	PSD3
cg18237323	8	22089615	9.73964e-05	0.0421014	PHYHIP;PHYHIP;PHYHIP;PHYHIP
cg02788857	8	22132959	4.09585e-05	0.027074	PIWIL2;PIWIL2
cg13180375	8	22298119	9.11405e-05	0.0409365	PPP3CC
cg06847336	8	22474807	9.45459e-05	0.0416639	CCAR2;CCAR2
cg00718883	8	26493115	6.19823e-05	0.0344053	DPYSL2
cg25478306	8	28282662	8.41333e-05	0.0394186
cg03644738	8	30242429	9.84015e-06	0.0120639	RBPMS-AS1;RBPMS;RBPMS;RBPMS;RBPMS;RBPMS;RBPMS;RBPMS;RBPMS
cg06237677	8	31143870	8.62715e-05	0.0398888
cg10861722	8	35598326	2.90375e-07	0.00114592	UNC5D
cg24787823	8	35613299	1.95668e-05	0.0180903	UNC5D
cg11496432	8	37605359	2.93341e-07	0.00115189	LOC728024;ERLIN2
cg07404365	8	37824272	7.08643e-05	0.0365003	ADRB3
cg02270299	8	40230742	1.32367e-05	0.0145624
cg18291000	8	41347522	6.44519e-05	0.0351047	GOLGA7;GOLGA7;GOLGA7
cg22352078	8	41424982	6.36277e-05	0.0348686
cg08504601	8	41517895	1.34376e-05	0.0146614	MIR486-2;ANK1;ANK1;ANK1;ANK1;ANK1;ANK1;ANK1;ANK1
cg23801757	8	41633008	5.79792e-05	0.0329676	ANK1;ANK1;ANK1;ANK1;ANK1
cg20187858	8	42395886	2.75815e-06	0.00572723	SMIM19;SMIM19;SMIM19;SMIM19;SLC20A2;SLC20A2
cg18165630	8	43061532	0.000136827	0.0492206
cg04220541	8	48172992	6.29705e-05	0.034735	KIAA0146
cg23887149	8	49341022	6.64172e-05	0.0355007
cg23055217	8	49493865	9.29086e-05	0.041356
cg00068428	8	49494724	3.73765e-06	0.0068514
cg16156249	8	56131624	4.41756e-05	0.0282814	XKR4
cg21265262	8	59517918	1.2568e-06	0.00339086	NSMAF;NSMAF
cg25667734	8	73942591	7.44601e-11	9.84379e-07	TERF1;TERF1
cg25142416	8	86290219	0.000136391	0.0491518	CA1;CA1;CA1;CA1
cg26925025	8	86291400	6.28064e-06	0.00912433	CA1;CA1;CA1;CA1
cg26461905	8	86349742	2.65203e-05	0.0212273	CA3
cg24664347	8	86841010	1.57809e-05	0.0162477	REXO1L2P
cg18738804	8	86842690	4.38351e-06	0.00744551
cg22635476	8	86850141	3.68781e-06	0.00680283
cg14269869	8	86850830	1.05823e-05	0.0125848
cg21414369	8	86851774	6.17624e-05	0.0343454
cg15985987	8	86858750	6.80602e-06	0.00947745
cg01257837	8	86874200	4.8294e-07	0.00166654
cg13500657	8	86900361	1.72261e-05	0.0169764
cg13139394	8	86923858	1.22783e-05	0.013854
cg16196968	8	86976101	7.1729e-09	5.52392e-05
cg02181246	8	86978636	4.66031e-06	0.0077335
cg06995791	8	87042029	9.51492e-07	0.00284806
cg04618679	8	87057097	1.67916e-05	0.0167875
cg03956105	8	96229911	5.15531e-05	0.0309323	LINC01298
cg20769102	8	101162761	4.73946e-05	0.0295783	POLR2K
cg18131354	8	102464783	0.000101578	0.0427898
cg16688483	8	102506389	0.000113653	0.0453234	GRHL2
cg22893009	8	103546969	3.3573e-07	0.00126211
cg10122917	8	119724830	1.421e-06	0.00367152	SAMD12-AS1
cg09915376	8	123912831	8.8381e-05	0.0403366	ZHX2
cg22011731	8	126011549	6.37736e-05	0.0348869	SQLE;SQLE
cg18235479	8	126175734	7.28443e-06	0.00971109	NSMCE2
cg17191733	8	126416814	9.5973e-05	0.0418822
cg24266914	8	131118369	8.08684e-05	0.0387845	ASAP1;ASAP1
cg13329772	8	134607428	4.89511e-05	0.0300749
cg20575288	8	140141004	3.73931e-05	0.0258356
cg23300257	8	141540670	5.40708e-05	0.0315597
cg14827056	8	141550539	0.000130302	0.0483656	EIF2C2;EIF2C2
cg05023214	8	141559683	4.2292e-06	0.00730862	EIF2C2;EIF2C2
cg19482843	8	141559741	9.84229e-05	0.0422132	EIF2C2;EIF2C2
cg00953443	8	141577413	7.66408e-05	0.0379953	EIF2C2;EIF2C2
cg17050632	8	141577526	7.9969e-05	0.0386908	EIF2C2;EIF2C2
cg20806051	8	142207009	1.58443e-06	0.00398982
cg19593660	8	142483022	1.67101e-05	0.0167842	FLJ43860
cg03894796	8	144361315	9.53874e-06	0.0117488
cg15309480	8	144801164	4.25543e-05	0.0277132	MAPK15;MAPK15
cg07441152	8	144814911	3.80366e-05	0.026077	FAM83H
cg01854491	8	144815021	0.000122393	0.0465723	FAM83H
cg05913474	8	144815204	2.2604e-06	0.00508169	FAM83H
cg01730857	8	144912074	1.61508e-05	0.0164244	PUF60;PUF60;PUF60
cg03932271	8	145111468	9.06413e-05	0.0408451	OPLAH
cg02268988	8	145126992	2.08672e-06	0.0048635
cg03242313	9	4081533	3.15766e-05	0.0231632	GLIS3;GLIS3
cg19942180	9	23821587	0.000132596	0.048726	ELAVL2;ELAVL2;ELAVL2
cg07850329	9	33265029	8.69523e-32	6.89717e-27	CHMP5;CHMP5;CHMP5;CHMP5;BAG1;BAG1
cg10268241	9	34381618	9.39449e-07	0.0028334	C9orf24;C9orf24;C9orf24;C9orf24
cg23248377	9	34381630	6.62919e-05	0.0354654	C9orf24;C9orf24;C9orf24;C9orf24
cg12554569	9	34381797	3.98166e-05	0.0266749	C9orf24;C9orf24;C9orf24;C9orf24
cg13594903	9	35102784	7.3345e-06	0.0097451	STOML2
cg17487067	9	35808790	3.86634e-06	0.00701792	SPAG8;NPR2
cg08126387	9	35814254	1.58126e-05	0.0162477	HINT2
cg18967723	9	37119065	4.01105e-07	0.00142673	ZCCHC7;ZCCHC7;ZCCHC7
cg11304734	9	37485592	9.92095e-05	0.0423543	POLR1E
cg10913071	9	38108008	6.3492e-05	0.0348686
cg13708301	9	71735666	8.29793e-05	0.0391884	TJP2
cg07852945	9	84303915	2.49063e-06	0.00537895	TLE1
cg23875232	9	98339368	3.33176e-05	0.0240911
cg02175511	9	98380700	1.38171e-05	0.0149114
cg22791478	9	98569632	7.27107e-06	0.00971109	LINC00476
cg13941801	9	98585586	8.261e-05	0.0391676	C9orf130
cg02557442	9	98585912	0.000102428	0.0429424	LINC00476
cg08389032	9	98588904	0.000101799	0.0428269	LINC00476
cg00619294	9	98619894	5.60441e-05	0.0321723	LINC00476
cg10416604	9	98637319	3.06853e-05	0.0228338	LINC00476;ERCC6L2;ERCC6L2;LINC00476
cg14185994	9	98637332	1.87659e-05	0.017763	C9orf130;C9orf102;C9orf130
cg10273096	9	98637454	2.48233e-06	0.00537895	C9orf130;C9orf102;C9orf130
cg16976623	9	98638678	2.97314e-05	0.0225894	LINC00476;LINC00476;ERCC6L2;ERCC6L2
cg12955640	9	98725219	3.99287e-05	0.0267049	ERCC6L2;ERCC6L2
cg08077104	9	98793929	1.63688e-05	0.01654
cg24682478	9	98835761	2.96865e-05	0.0225894	LOC158435
cg02367091	9	100836486	0.000109559	0.0443611	NANS
cg14485581	9	115912047	4.7266e-05	0.0295446	SLC31A2
cg14668181	9	116658192	1.76003e-05	0.0171642	ZNF618
cg13482911	9	116662447	1.26019e-05	0.0140987	ZNF618
cg16825281	9	116715777	7.71003e-06	0.0100257	ZNF618
cg06463964	9	116741586	2.24082e-05	0.0194044	ZNF618
cg02535106	9	116755973	9.33814e-06	0.0115556	ZNF618
cg00927104	9	116764618	0.00011903	0.0463626	ZNF618
cg25643567	9	116800716	8.48617e-05	0.0395961	ZNF618
cg17352317	9	116813189	9.05791e-05	0.0408451	ZNF618
cg14486892	9	116813975	6.2298e-06	0.00910585	ZNF618
cg06719653	9	116815353	4.48569e-05	0.0286022	ZNF618
cg14436106	9	116817641	2.6315e-05	0.0210843	ZNF618
cg13808160	9	117405508	6.7175e-05	0.0357371	C9orf91
cg21519478	9	123691584	3.69009e-05	0.0256757	TRAF1
cg11227555	9	123691619	7.78092e-06	0.0100684	TRAF1
cg13914004	9	130659670	0.000140255	0.0498216	ST6GALNAC6
cg14657353	9	130797716	8.8043e-05	0.040275
cg02716779	9	131016143	2.64772e-38	3.50035e-33	DNM1;DNM1;DNM1;DNM1;DNM1
cg00934791	9	131790474	9.43689e-05	0.0416636	SH3GLB2;SH3GLB2;SH3GLB2;SH3GLB2;SH3GLB2;SH3GLB2
cg09774363	9	131941089	9.03239e-05	0.0408451	IER5L
cg13589318	9	132176355	8.89878e-05	0.040497
cg03916189	9	132360049	2.35417e-05	0.0199265
cg14567085	9	133411807	9.15484e-06	0.0113997
cg05749985	9	133568412	0.000107449	0.0439329	EXOSC2;EXOSC2;EXOSC2;EXOSC2
cg13656701	9	133790492	8.38323e-05	0.0393904	FIBCD1;FIBCD1
cg00964918	9	134350332	1.31986e-05	0.0145407	BAT2L1
cg21270113	9	135421851	8.23258e-05	0.039103	C9orf171;C9orf171
cg14030586	9	136658254	0.000102802	0.0430084	VAV2;VAV2
cg06638811	9	137030555	9.27201e-05	0.0413417	RNU6ATAC
cg09401868	9	138718964	3.54547e-05	0.0251801	CAMSAP1
cg08439120	10	6150272	9.10259e-05	0.0409083	RBM17;RBM17
cg25323948	10	13737519	0.000117331	0.0460254	FRMD4A
cg15772157	10	22766320	6.35231e-06	0.00916097
cg15916077	10	45323196	4.95324e-05	0.0302694	TMEM72-AS1
cg21080450	10	45496195	6.72332e-06	0.0094223	C10orf25;C10orf25;ZNF22
cg15078013	10	45496216	2.72908e-05	0.0215287	C10orf25;ZNF22
cg26476156	10	46090807	9.4999e-05	0.0417201	MARCH8;MARCH8
cg16302947	10	50123777	4.69531e-06	0.00774299	LRRC18;WDFY4
cg01215728	10	50153407	5.52333e-05	0.0319458	WDFY4
cg12451342	10	50191309	6.63065e-05	0.0354654
cg14343062	10	50746568	6.61595e-05	0.0354654	ERCC6
cg25342736	10	71605770	4.64591e-05	0.0292158	COL13A1;COL13A1;COL13A1;COL13A1;COL13A1;COL13A1
cg17413030	10	71706288	2.20903e-05	0.0192765	COL13A1;COL13A1;COL13A1;COL13A1;COL13A1;COL13A1
cg03731408	10	79294200	3.05267e-05	0.022822	KCNMA1;KCNMA1;KCNMA1;KCNMA1;KCNMA1;KCNMA1
cg15522113	10	79581409	3.70262e-05	0.0257165	DLG5
cg23640944	10	79608177	2.94877e-05	0.0225046	DLG5
cg08882046	10	79770412	8.28224e-05	0.0391853	POLR3A
cg00672972	10	79823961	1.31543e-05	0.0145121
cg23789053	10	79954870	2.40575e-05	0.0202147
cg03277153	10	80026775	1.07289e-05	0.0126642
cg14772487	10	80053589	2.54844e-06	0.005416
cg00336108	10	80118844	5.86253e-05	0.033216
cg06682252	10	80198945	4.49437e-05	0.0286345
cg04632367	10	80199052	9.3393e-05	0.0414446
cg03442220	10	80203295	9.52078e-05	0.0417468
cg00993174	10	80211479	1.54952e-06	0.00391434
cg06768657	10	80222279	7.54534e-05	0.037763
cg27018212	10	80232453	2.50237e-07	0.00104469
cg07001736	10	80232813	7.98154e-05	0.0386908
cg15619377	10	80270722	2.46558e-05	0.020436
cg11596479	10	80280622	6.71137e-07	0.00218178
cg14688319	10	80305722	1.40246e-06	0.00365937
cg05746872	10	80331643	2.96993e-07	0.00116049
cg11601093	10	80339031	5.13787e-06	0.00813458
cg08806670	10	80383717	2.53411e-07	0.0010524
cg22609785	10	80416672	4.98936e-05	0.0304096
cg13813152	10	80456903	7.74e-05	0.0381334
cg03627738	10	80477516	0.000137473	0.0493643
cg00324748	10	80505324	1.80456e-05	0.0174283
cg09329936	10	80523167	5.94327e-08	0.000325123
cg18436008	10	80535327	5.6471e-06	0.00861415
cg24595844	10	80590256	0.000121454	0.0464737
cg02381488	10	80679729	7.44548e-08	0.000393723
cg05591270	10	80732609	5.04631e-05	0.0306363	LOC283050;LOC283050;LOC283050
cg09249620	10	80741424	6.87875e-06	0.00949544	ZMIZ1-AS1;ZMIZ1-AS1;ZMIZ1-AS1
cg13778848	10	80746999	3.11509e-08	0.000187963	LOC283050;LOC283050;LOC283050
cg09661597	10	80814156	4.98581e-05	0.0304096	ZMIZ1-AS1;ZMIZ1-AS1;ZMIZ1-AS1
cg01261775	10	88210808	3.05942e-05	0.0228338	WAPAL
cg10849393	10	94332706	8.3009e-06	0.0105519	IDE
cg11276093	10	95123774	5.39174e-05	0.0315398	MYOF;MYOF
cg09425904	10	95822585	1.7511e-05	0.017127	PLCE1;PLCE1
cg02649547	10	95848791	1.59361e-07	0.000730677	PLCE1;PLCE1
cg17541387	10	95992665	0.000122085	0.0465349	PLCE1;PLCE1;PLCE1
cg07857129	10	96161300	3.68655e-06	0.00680283	TBC1D12
cg22792461	10	97850322	1.00037e-05	0.0122132
cg18390345	10	98939912	4.31562e-05	0.0278763	SLIT1
cg04505865	10	98958009	0.000106453	0.0437058	ARHGAP19-SLIT1
cg11699880	10	116444436	6.8912e-05	0.0359618	ABLIM1;ABLIM1
cg16467725	10	117559046	3.31792e-05	0.0240569	ATRNL1
cg13953753	10	118896012	2.77892e-07	0.00111327	VAX1;VAX1
cg14030268	10	119135296	3.63389e-07	0.00134068	PDZD8
cg17280705	10	123290886	0.00011981	0.0463955	FGFR2;FGFR2;FGFR2;FGFR2;FGFR2;FGFR2;FGFR2;FGFR2;FGFR2;FGFR2;FGFR2
cg04768425	10	124222884	0.00010152	0.0427879	HTRA1
cg23817637	10	129691429	1.91163e-05	0.0178602	CLRN3
cg07053114	10	129794994	1.06403e-05	0.0126143	PTPRE
cg09276913	10	129807938	1.27359e-05	0.0141687	PTPRE
cg05214947	10	129816761	2.16796e-05	0.0191241	PTPRE
cg26201213	10	131265796	6.15792e-06	0.00904023	MGMT
cg03539267	10	133823899	0.000107255	0.0439004
cg12565371	10	134019250	6.9529e-05	0.0360702	DPYSL4
cg14039939	10	134146024	5.3024e-05	0.0313642	LRRC27;LRRC27;LRRC27;LRRC27;LRRC27
cg25594319	10	134461778	0.000120549	0.0463955	INPP5A
cg04549524	10	134511968	9.10261e-05	0.0409083	INPP5A
cg06188870	10	135086785	0.000139726	0.0497677	ADAM8;ADAM8;ADAM8
cg11685186	10	135113239	2.55217e-05	0.0208273	TUBGCP2
cg08616951	11	394545	3.22671e-05	0.0234814	PKP3
cg13463639	11	417907	1.53065e-05	0.0159649	SIGIRR;SIGIRR
cg13104938	11	843956	4.3139e-05	0.0278763	TSPAN4;TSPAN4;TSPAN4;TSPAN4;TSPAN4;POLR2L;TSPAN4;TSPAN4
cg05626073	11	971527	4.17513e-05	0.0273292	AP2A2
cg18041482	11	3820320	5.35518e-05	0.0314403	PGAP2;NUP98;NUP98;NUP98;NUP98;PGAP2;PGAP2;PGAP2;PGAP2;PGAP2;PGAP2;PGAP2;PGAP2;PGAP2;PGAP2;PGAP2;PGAP2;PGAP2
cg27560292	11	6632884	5.36294e-05	0.0314403	TAF10
cg07359208	11	7320836	9.37701e-05	0.0415065	SYT9
cg26548419	11	9336630	6.94853e-05	0.0360702	TMEM41B;TMEM41B;TMEM41B
cg12363607	11	13806608	3.28961e-08	0.000194728
cg02720351	11	13900577	1.58859e-08	0.0001077
cg22579625	11	13947731	5.42472e-07	0.00180797
cg19258310	11	13951237	7.99738e-16	2.08525e-11
cg08309747	11	13983705	7.33548e-05	0.0373226	SPON1
cg26255604	11	13983719	3.16089e-05	0.0231632	SPON1
cg13631318	11	13987766	2.80569e-13	4.63649e-09	SPON1
cg13254934	11	13989610	1.98435e-14	4.03593e-10	SPON1
cg17658341	11	14043404	7.68367e-06	0.0100243	SPON1
cg10611451	11	14051994	1.20834e-06	0.00333963	SPON1
cg18366639	11	14096911	2.57716e-06	0.0054368	SPON1
cg17968869	11	14155476	1.1968e-13	2.20771e-09	SPON1
cg18107235	11	14156722	3.21763e-07	0.00123502	SPON1
cg11633203	11	17417465	1.91116e-05	0.0178602	ABCC8;ABCC8;ABCC8;ABCC8
cg23614979	11	19734932	0.000105212	0.0435506	NAV2;NAV2;NAV2;LOC100126784;NAV2;NAV2
cg05302493	11	29027313	8.0799e-06	0.0103206
cg09017174	11	35440525	6.35711e-05	0.0348686	SLC1A2;SLC1A2
cg26313719	11	36432567	6.77813e-05	0.035879	PRR5L;PRR5L;PRR5L;PRR5L
cg04934778	11	46614388	4.34332e-05	0.0279762	AMBRA1;AMBRA1;AMBRA1;AMBRA1
cg06911753	11	47611236	6.41759e-05	0.0350104	C1QTNF4
cg21469197	11	48175868	0.000105251	0.0435506	PTPRJ
cg17232883	11	59318136	8.14947e-16	2.08525e-11
cg00230269	11	59561218	7.38551e-05	0.0375235	STX3;STX3
cg01559206	11	61070063	2.01122e-06	0.00484049	DDB1;DDB1
cg26019173	11	62584817	0.000104986	0.0435089	STX5;STX5
cg19458497	11	63403371	0.000123376	0.0468536	ATL3
cg06943835	11	64662577	4.47688e-05	0.0285689	ATG2A
cg22211736	11	64986065	1.67162e-05	0.0167842	SLC22A20;SLC22A20
cg04742810	11	65028835	6.93083e-06	0.00951146	POLA2
cg07538986	11	65784265	9.06166e-05	0.0408451	CATSPER1
cg12052203	11	66115045	1.00208e-08	7.1609e-05	B3GNT1;B3GNT1
cg05549404	11	66240758	0.00011359	0.0453234	PELI3;PELI3;PELI3;PELI3
cg20446641	11	66243077	0.00011524	0.0456216	PELI3;PELI3
cg21196659	11	66459000	6.76087e-05	0.0358477	SPTBN2
cg17112108	11	66466465	0.00013221	0.048664	SPTBN2
cg23468927	11	67206263	8.32866e-05	0.0392556	CORO1B;CORO1B;PTPRCAP
cg06301193	11	68352804	2.45098e-05	0.0203363	PPP6R3;PPP6R3;PPP6R3;PPP6R3;PPP6R3;PPP6R3
cg18503234	11	68847839	2.2253e-05	0.0193334	TPCN2
cg12570032	11	70961596	5.99465e-06	0.00888554
cg03108347	11	70961784	6.20935e-10	6.39654e-06
cg13981380	11	70961872	1.09851e-06	0.00316465
cg11634496	11	70961902	2.73685e-14	5.2949e-10
cg03697509	11	72466028	5.25833e-05	0.0312433	STARD10
cg03353394	11	77791298	3.48923e-05	0.0250034	NDUFC2
cg11537479	11	82569394	3.50498e-05	0.0250468	PRCP;PRCP
cg26752884	11	96123217	5.83694e-05	0.0330946	JRKL;JRKL;CCDC82
cg10825847	11	104894216	9.34583e-05	0.0414446	CASP5;CASP5;CASP5;CASP5;CASP5;CASP5
cg21592158	11	111750640	7.06917e-06	0.00963464	FDXACB1;C11orf1
cg26312542	11	112038104	9.72461e-05	0.0421014	TEX12;TEX12
cg26416282	11	117944032	3.03474e-05	0.0227954	TMPRSS4-AS1
cg14398731	11	119993732	7.75287e-05	0.0381502	TRIM29
cg01519094	11	125034181	0.000115421	0.0456626	PKNOX2
cg09693101	11	129938383	0.000126599	0.0476148	APLP2;APLP2;APLP2;APLP2;APLP2;APLP2
cg26902026	11	130785536	4.60033e-05	0.0290298	SNX19
cg01454074	11	134048356	0.000133927	0.0488427	NCAPD3
cg08517040	12	752834	0.000106803	0.0437817	NINJ2;NINJ2;NINJ2;LOC100049716
cg26085232	12	2204255	4.99605e-06	0.00803841	CACNA1C;CACNA1C;CACNA1C;CACNA1C;CACNA1C;CACNA1C;CACNA1C;CACNA1C;CACNA1C;CACNA1C;CACNA1C;CACNA1C;CACNA1C;CACNA1C;CACNA1C;CACNA1C;CACNA1C;CACNA1C;CACNA1C;CACNA1C;CACNA1C;CACNA1C;CACNA1C
cg12129715	12	2261610	2.61357e-05	0.0210042	CACNA1C;CACNA1C;CACNA1C;CACNA1C;CACNA1C;CACNA1C;CACNA1C;CACNA1C;CACNA1C;CACNA1C;CACNA1C;CACNA1C;CACNA1C;CACNA1C;CACNA1C;CACNA1C;CACNA1C;CACNA1C;CACNA1C;CACNA1C;CACNA1C;CACNA1C;CACNA1C
cg08739399	12	2281896	5.25692e-08	0.000291599	CACNA1C;CACNA1C;CACNA1C;CACNA1C;CACNA1C;CACNA1C;CACNA1C;CACNA1C;CACNA1C;CACNA1C;CACNA1C;CACNA1C;CACNA1C;CACNA1C;CACNA1C;CACNA1C;CACNA1C;CACNA1C;CACNA1C;CACNA1C;CACNA1C;CACNA1C;CACNA1C
cg13896105	12	2304473	5.18978e-05	0.0310219	CACNA1C;CACNA1C;CACNA1C;CACNA1C;CACNA1C;CACNA1C;CACNA1C;CACNA1C;CACNA1C;CACNA1C;CACNA1C;CACNA1C;CACNA1C;CACNA1C;CACNA1C;CACNA1C;CACNA1C;CACNA1C;CACNA1C;CACNA1C;CACNA1C;CACNA1C;CACNA1C
cg00409812	12	2557267	2.08779e-05	0.0187762	CACNA1C;CACNA1C;CACNA1C;CACNA1C;CACNA1C;CACNA1C;CACNA1C;CACNA1C;CACNA1C;CACNA1C;CACNA1C;CACNA1C;CACNA1C;CACNA1C;CACNA1C;CACNA1C;CACNA1C;CACNA1C;CACNA1C;CACNA1C;CACNA1C;CACNA1C;CACNA1C
cg04790739	12	3072837	9.47114e-05	0.0416905	TEAD4;TEAD4;TEAD4
cg12067997	12	3583597	7.90412e-05	0.0385587
cg06590319	12	5096808	1.33594e-05	0.0146163
cg15319981	12	8201665	3.62454e-05	0.0255063	FOXJ2
cg08797163	12	14956870	6.87824e-05	0.0359506	WBP11;C12orf60
cg09568818	12	20834053	4.28173e-05	0.027806	PDE3A;PDE3A
cg26076664	12	46756856	8.86076e-05	0.0403935	SLC38A2;SLC38A2
cg05335422	12	51735144	5.04988e-05	0.0306363	CELA1;CELA1
cg22091381	12	52055784	0.000124384	0.0471278	SCN8A;SCN8A
cg15421933	12	52294383	2.11026e-05	0.0188696
cg22186271	12	52642930	1.43166e-06	0.00368192
cg26663039	12	52748358	1.30263e-05	0.0143909
cg27548909	12	52783671	8.67045e-05	0.0399391
cg26976108	12	52867568	8.63438e-05	0.0398888	KRT6C;KRT6C
cg08136806	12	52867793	1.61338e-05	0.0164244	KRT6C
cg26880395	12	52889366	5.5546e-05	0.0319958
cg17367643	12	52910142	7.12764e-05	0.0366412	KRT5
cg00422169	12	52915318	6.81019e-07	0.00220487	KRT5
cg06741809	12	52917767	1.74884e-06	0.00430809
cg18828137	12	52968145	9.48034e-07	0.00284806	KRT74
cg00676085	12	52991945	1.41567e-06	0.00367152	KRT72;KRT72;KRT72
cg05335707	12	53011232	3.79916e-05	0.0260687	KRT73
cg23021059	12	53013344	6.83096e-05	0.035885	KRT73
cg19494306	12	53028192	2.60032e-05	0.0209677
cg10837116	12	53069933	9.95709e-05	0.0424134	KRT1
cg24220733	12	53084709	1.42342e-05	0.0151351	KRT77
cg20862119	12	53171017	6.63054e-05	0.0354654	KRT76
cg11465372	12	53171191	3.47755e-07	0.00129504	KRT76
cg06725540	12	53181587	4.84664e-06	0.00787791
cg16328925	12	53212580	6.61412e-06	0.00935188
cg11934394	12	53215390	4.49742e-06	0.00757278	KRT79
cg07237397	12	53243413	8.02608e-06	0.0103146	KRT78
cg02009895	12	54380101	3.31244e-07	0.00125118	HOXC10
cg07281764	12	54560907	1.74941e-05	0.017127
cg18911129	12	56470635	1.10259e-05	0.0128239
cg02245987	12	57645555	5.09179e-06	0.00809393	STAC3;STAC3;STAC3;STAC3
cg25771639	12	58731457	1.30954e-06	0.00348573
cg09516963	12	68042445	4.82404e-20	2.25088e-15	DYRK2;DYRK2
cg12885948	12	75188620	9.76903e-05	0.0421346
cg24420338	12	76423796	0.000139358	0.0497283	PHLDA1
cg16413687	12	85672623	3.0146e-06	0.00602984	ALX1
cg07332734	12	101802116	0.000136277	0.0491349	ARL1
cg18442753	12	106640781	5.64402e-06	0.00861415	CKAP4
cg23131353	12	106640821	5.34419e-06	0.00839422	CKAP4
cg06016028	12	110367524	0.000120549	0.0463955
cg05611078	12	114396235	3.87839e-05	0.0262661	RBM19;RBM19;RBM19
cg02824888	12	115129011	2.08281e-05	0.0187545
cg05412788	12	120835721	0.000111577	0.0448777
cg21550935	12	123131678	1.0093e-05	0.0122602
cg15942422	12	123627543	7.43123e-08	0.000393723
cg16969116	12	129214471	3.00652e-05	0.0226876
cg12591791	12	132970228	6.8439e-06	0.00947745
cg04574346	12	132976866	5.63629e-08	0.000310471
cg16267112	13	20458820	6.84631e-06	0.00947745
cg22999268	13	20532672	2.98433e-06	0.00602344	ZMYM2;ZMYM2
cg06710937	13	23489940	2.14974e-08	0.000140926
cg02431139	13	28540192	5.1895e-05	0.0310219	CDX2
cg25936902	13	30982971	5.02931e-05	0.0305694
cg13426133	13	41768078	3.10006e-07	0.00120351	KBTBD7
cg21251227	13	46961464	9.75524e-05	0.0421229	KIAA0226L;KIAA0226L;KIAA0226L;KIAA0226L;KIAA0226L;KIAA0226L;KIAA0226L;KIAA0226L;KIAA0226L;KIAA0226L;KIAA0226L;KIAA0226L;KIAA0226L
cg03135713	13	46961897	8.79528e-05	0.040257	C13orf18
cg12918116	13	46961947	5.74491e-05	0.0327131	KIAA0226L;KIAA0226L;KIAA0226L;KIAA0226L;KIAA0226L;KIAA0226L;KIAA0226L
cg19251757	13	100650163	1.02623e-05	0.0124088	LINC00554
cg09641027	13	111294747	2.01097e-05	0.0183982	CARS2
cg26355737	13	114292172	0.000137642	0.0494024	TFDP1;TFDP1
cg26787379	14	51133335	7.4325e-05	0.0376232	SAV1
cg01764457	14	53030069	8.09277e-05	0.0387873	GPR137C
cg13412040	14	59814285	0.000123452	0.0468536	DAAM1;DAAM1
cg27211179	14	69657890	1.4577e-10	1.70039e-06	EXD2;EXD2;EXD2;EXD2;EXD2;EXD2;EXD2
cg08384379	14	73664343	0.000105821	0.0436044	PSEN1;PSEN1
cg02325951	14	89878619	6.36513e-30	4.20742e-25	FOXN3;FOXN3
cg25801066	14	90871887	8.12002e-13	1.28818e-08	CALM1
cg16279084	14	93347453	0.00012604	0.0474724
cg09318122	14	94789777	4.52398e-05	0.0287308	SERPINA6
cg12334258	14	94790199	0.000112239	0.0450099	SERPINA6
cg22828990	14	94855099	6.30546e-05	0.0347573	SERPINA1;SERPINA1;SERPINA1;SERPINA1;SERPINA1;SERPINA1;SERPINA1;SERPINA1;SERPINA1;SERPINA1;SERPINA1;SERPINA1
cg09022733	14	94855174	8.51608e-05	0.039667	SERPINA1;SERPINA1;SERPINA1;SERPINA1;SERPINA1;SERPINA1;SERPINA1;SERPINA1;SERPINA1;SERPINA1;SERPINA1;SERPINA1;SERPINA1;SERPINA1
cg09968361	14	94855344	8.67695e-05	0.039941	SERPINA1;SERPINA1;SERPINA1;SERPINA1;SERPINA1;SERPINA1;SERPINA1;SERPINA1;SERPINA1;SERPINA1;SERPINA1
cg00917847	14	95047591	1.69866e-05	0.0168635	SERPINA5
cg07862738	14	95047632	7.57073e-06	0.00992595	SERPINA5
cg13984563	14	95047655	0.00012736	0.0477202	SERPINA5
cg07007986	14	95105801	3.19689e-05	0.0233501	SERPINA13
cg01199224	14	95146114	9.05891e-05	0.0408451
cg16508861	14	95151837	0.000138855	0.0496359
cg24092773	14	95327836	5.8095e-05	0.0329862
cg18939596	14	95330880	8.0873e-05	0.0387845
cg02452203	14	96722282	6.36962e-05	0.0348686	BDKRB1
cg19247838	14	97772955	8.18682e-05	0.038979
cg11283344	14	97819529	6.21929e-05	0.0344532
cg23438828	14	98294235	5.7213e-05	0.0326255
cg13496119	14	98341006	1.42844e-05	0.0151478
cg24910128	14	98634344	6.9245e-05	0.0360533
cg02456757	14	99394681	9.14799e-05	0.0409498
cg16207263	14	99413386	2.53033e-05	0.0207558
cg23539229	14	99423878	2.17965e-06	0.00499689
cg13294136	14	99478772	9.07978e-05	0.04087
cg26102435	14	99507062	8.12126e-05	0.0388768
cg09911747	14	99645128	1.53367e-05	0.0159649	BCL11B;BCL11B
cg00215204	14	99647646	2.86436e-05	0.0221291	BCL11B;BCL11B;BCL11B;BCL11B
cg15530474	14	99696161	4.03781e-05	0.0268532	BCL11B;BCL11B;BCL11B;BCL11B
cg26396443	14	99729005	0.000129241	0.0481457	BCL11B;BCL11B
cg26379339	14	100119030	9.08379e-05	0.04087	HHIPL1;HHIPL1
cg19544707	14	103746266	1.62007e-07	0.000731415
cg10028434	14	104160076	9.36341e-05	0.0414867	KLC1;KLC1
cg14377923	14	105923665	3.7411e-05	0.0258356	MTA1
cg27082076	14	105938134	2.6011e-05	0.0209677
cg16451872	15	25684818	1.37356e-06	0.00359579	UBE3A
cg13046440	15	25684837	4.11373e-05	0.0271696	UBE3A
cg05924191	15	35279830	2.61523e-12	3.7717e-08	ZNF770
cg06782350	15	41060394	8.32378e-05	0.0392556	DNAJC17
cg20370281	15	41185803	0.00011307	0.0452518	VPS18
cg26277454	15	43214058	4.90245e-05	0.0300749	TTBK2
cg12728170	15	44168437	1.2351e-10	1.48439e-06	PIN4P1;FRMD5;FRMD5;FRMD5;FRMD5
cg05187055	15	57539114	1.17899e-05	0.0134367	TCF12;TCF12;TCF12;TCF12;TCF12;TCF12;TCF12
cg15451980	15	60959637	0.000128898	0.0481016	RORA
cg03537760	15	62916941	5.47478e-05	0.0318377
cg02571534	15	66858375	9.75217e-05	0.0421229	LCTL
cg23814696	15	70011984	1.13634e-05	0.0131148
cg01193174	15	70028266	5.09067e-05	0.0307076
cg26402743	15	70235736	9.20378e-05	0.0411067
cg10105056	15	74558018	0.000105435	0.0435562	CCDC33
cg24301765	15	75103727	5.99462e-05	0.0337235	LMAN1L
cg02351761	15	75661240	7.30313e-06	0.00971969	MAN2C1
cg24133724	15	77271602	1.66496e-05	0.0167711
cg02557652	15	89741016	6.3654e-05	0.0348686	ABHD2;ABHD2
cg09696045	15	90836866	6.64744e-33	5.85871e-28
cg06283270	15	93353066	2.34649e-06	0.0051846
cg21630243	15	100579795	7.63232e-05	0.0379425	ADAMTS17
cg17851105	16	1464982	8.05835e-05	0.0387633	UNKL
cg06736444	16	2801793	2.96369e-05	0.0225825	LOC100128788;SRRM2
cg08667786	16	8995677	0.000140165	0.049812	USP7
cg01075459	16	12664318	0.000120295	0.0463955	SNX29
cg04182170	16	14280209	1.73665e-05	0.0170487	MKL2;MKL2
cg21489475	16	17405476	1.57049e-05	0.0162204	XYLT1
cg25103559	16	17898054	9.57823e-05	0.0418599
cg08614766	16	17963385	8.52971e-05	0.0396958
cg21712893	16	23818728	6.70281e-05	0.0357172
cg03134947	16	28996021	9.36731e-05	0.0414867	LAT;LAT;LAT;LAT
cg02575675	16	29875187	0.000114421	0.045471	LOC440356;LOC440356;CDIPT
cg04502490	16	30429711	6.53238e-05	0.0352215	ZNF771;ZNF771
cg16162146	16	30546600	6.46603e-07	0.00211068	ZNF747;ZNF747;ZNF747;ZNF747
cg06150299	16	30993485	4.86187e-05	0.0300097	SETD1A
cg17005901	16	32265886	0.00010709	0.0438765	TP53TG3D;TP53TG3D
cg05787265	16	33776910	2.878e-05	0.0221853
cg01723420	16	48593613	2.83996e-05	0.0220227	MIR5095;N4BP1
cg06766639	16	56742696	0.000134191	0.048849
cg06040312	16	58673079	9.17856e-05	0.0410279
cg06635769	16	66914081	1.74192e-05	0.0170793	PDP2
cg03562220	16	66952893	9.20298e-06	0.011424	CDH16;CDH16;CDH16;CDH16
cg14599876	16	67034322	1.40845e-05	0.0150566	CES4A;CES4A;CES4A
cg02015909	16	67034437	0.000133821	0.0488427	CES8
cg22190721	16	68269295	0.000137164	0.0492979	ESRP2
cg01177854	16	68270387	2.4538e-07	0.00103211	ESRP2
cg16562724	16	68270631	1.23198e-05	0.0138614	ESRP2
cg08886823	16	68270882	3.1607e-05	0.0231632	ESRP2
cg03626220	16	71052200	3.73632e-20	1.85231e-15	HYDIN
cg18315961	16	72839653	4.9903e-05	0.0304096	ZFHX3;ZFHX3
cg07565228	16	75148743	2.90678e-05	0.0222773	LDHD;LDHD
cg07475178	16	75149110	8.18191e-09	6.12264e-05	LDHD;LDHD
cg23003792	16	84521155	1.87425e-05	0.017763	TLDC1
cg08640475	16	85551478	2.87378e-05	0.0221743
cg10099827	16	85551514	1.04596e-05	0.0125224
cg16886861	16	87327167	8.06122e-06	0.0103146	LOC101928682
cg21935127	16	87755403	3.11247e-05	0.0229587	KLHDC4;KLHDC4;KLHDC4
cg07520611	16	87780107	2.57113e-05	0.0208869	KLHDC4;KLHDC4;KLHDC4
[truncated: 241 more rows]
