# Supplementary material for: Betamethasone administration during pregnancy is associated with placental epigenetic changes with implications for inflammation
Source: Clin Epigenetics. 2021 Aug 26;13:165. doi: 10.1186/s13148-021-01153-y (PMC8393766; doi:10.1186/s13148-021-01153-y)
Supplement: Supplementary file 5 — Additional file 5: Table S3. EPIC CpGs significantly associated with gestational age [file 13148_2021_1153_MOESM5_ESM.xlsx]

## Sheet: Table S3
Table S3: FDR significant CpGs associated with gestational age at placental sampling
CpG: CpG name
chr: chromosome
bp: base-pair position (hg19)
nominal p-value: nominal p-value for association with child's sex
gene: gene the CpG is located in (based on Illumina annotation)
CpG	chr	bp	nominal p-value	FDR-corrected p-value	gene
cg07688972	1	14441233	4.86602e-07	0.0250439
cg10758584	1	15665218	2.89006e-07	0.0250439	LOC102724957
cg11596947	1	15966774	3.36256e-06	0.0465623
cg27240388	1	22975204	3.40146e-06	0.0465623
cg01489551	1	27709701	1.28853e-06	0.0310728	KIAA0556
cg14759557	1	43405167	1.25439e-06	0.0310728
cg20326258	1	49934704	7.71452e-07	0.0278148	KCNH3
cg09660124	1	51382039	1.14654e-06	0.0310728	TNFAIP8L3
cg02124256	1	65457874	6.66958e-07	0.0273447
cg19356082	1	68862916	3.5478e-08	0.0250439
cg10842126	1	74714745	1.36903e-06	0.0310728	PLA2G12B
cg02402429	1	79257227	3.40465e-06	0.0465623	KCNMA1;KCNMA1;KCNMA1;KCNMA1;KCNMA1;KCNMA1
cg17058935	1	88371823	3.1813e-06	0.0465623
cg03548066	1	100791203	9.14954e-07	0.0290301
cg09539939	1	128423527	1.66666e-06	0.0338978
cg10015974	1	199827580	3.12939e-06	0.0465623
cg04307594	1	205525860	3.33215e-06	0.0465623	LOC284578
cg21301614	2	18391258	3.60473e-06	0.048463
cg08444371	2	30656686	1.50006e-06	0.0321586
cg02160083	2	49089947	1.39478e-06	0.0310728
cg15713910	2	52535564	2.08733e-06	0.0396739
cg18912847	2	57616897	6.89467e-07	0.0273447	SLMO2
cg27300125	2	64713000	3.79824e-07	0.0250439
cg07689226	2	98793396	6.70245e-07	0.0273447	VWA3B
cg19220584	2	201262801	3.51814e-07	0.0250439	SPATS2L;SPATS2L;SPATS2L;SPATS2L;SPATS2L;SPATS2L;SPATS2L
cg13226457	2	205137200	8.91117e-07	0.0290301
cg12725334	3	19955855	3.38847e-06	0.0465623	EFHB
cg21380950	3	100363999	2.28806e-07	0.0250439	ADGRG7;ADGRG7
cg01604815	4	74574715	4.4807e-07	0.0250439
cg21144434	4	77563559	2.31556e-06	0.0415197	SHROOM3
cg15676998	4	78525823	1.99232e-06	0.0395083	CXCL13
cg08535727	5	59131691	1.36871e-07	0.0250439	PDE4D;PDE4D
cg02091808	5	67780261	1.3386e-06	0.0310728
cg26682986	5	111758364	3.28385e-07	0.0250439
cg27666123	5	126988029	1.55018e-07	0.0250439	CTXN3;CTXN3
cg06641749	5	177662552	2.35547e-06	0.0415197
cg00988881	6	12383428	7.61979e-07	0.0278148
cg03832040	6	31829292	1.59211e-06	0.0332337	NEU1
cg22104043	6	52081822	1.0931e-06	0.0310728
cg00235740	6	137769079	3.14484e-06	0.0465623
cg15994599	7	33215891	1.18855e-06	0.0310728	BBS9;BBS9;BBS9;BBS9
cg24251207	7	106601109	1.90473e-07	0.0250439
cg01087534	8	8139230	3.32486e-06	0.0465623
cg00325212	8	42011981	2.83811e-06	0.0465623	AP3M2;AP3M2;AP3M2
cg08819934	8	146082699	2.9984e-06	0.0465623
cg00182385	9	103997624	3.13973e-06	0.0465623	LPPR1;LPPR1
cg11555385	9	124738213	5.15452e-07	0.0250439	TTLL11
cg08995871	10	76803361	1.41024e-06	0.0310728	DUPD1
cg07726667	10	81679675	3.34555e-07	0.0250439	MBL1P
cg13705169	10	102775472	8.28758e-07	0.0285818
cg26940363	11	15665332	2.1007e-06	0.0396739	LOC102724957
cg06057600	11	79322178	2.77644e-07	0.0250439
cg11808677	12	6960079	5.36737e-07	0.0250439	USP5;USP5;CDCA3
cg05603099	12	15747954	2.24845e-06	0.0414768	PTPRO;PTPRO;PTPRO;PTPRO;PTPRO;PTPRO
cg08208595	14	105793554	1.15444e-06	0.0310728	PACS2;PACS2
cg18239942	14	105793879	1.40691e-06	0.0310728	PACS2;PACS2
cg20714476	17	18032033	3.37854e-06	0.0465623	MYO15A
cg12949900	20	22890804	4.32657e-07	0.0250439
cg04997580	22	43449286	3.65543e-07	0.0250439	TTLL1;TTLL1
