# Supplementary material for: Betamethasone administration during pregnancy is associated with placental epigenetic changes with implications for inflammation
Source: Clin Epigenetics. 2021 Aug 26;13:165. doi: 10.1186/s13148-021-01153-y (PMC8393766; doi:10.1186/s13148-021-01153-y)
Supplement: Supplementary file 6 — Additional file 6: Table S4. Association results of TBS analysis [file 13148_2021_1153_MOESM6_ESM.xlsx]

## Sheet: Table S4
Table S4: Association results of TBS analysis
functional unit: functional unit with regards to to glucocorticoid responsive elements
CpG: CpG name
bp: base-pair position (hg19)
BET: model for association of BET with DNAm
nominal p-value: nominal p-value for association with child's sex
beta_bet: regression coefficient for assocation of methylation with BET
se_bet: standard error of regression coefficient for assocation of methylation with BET
p_bet: nominal p-value for assocation of methylation with BET
FDR_p_bet: FDR-corrected p-value for assocation of methylation with BET
SNP: model for association of rs1360780 genotype with DNAm
beta_snp: regression coefficient for assocation of methylation with SNP-genotype at rs1360780
se_snp: standard error of regression coefficient for assocation of methylation with SNP-genotype at rs1360780
p_snp: nominal p-value for assocation of methylation with SNP-genotype at rs1360780
FDR_snp: FDR-corrected p-value for assocation of methylation with SNP-genotype at rs1360780
SNP + BET: model for association of SNP + BET with DNAm
FDR_p_model_add: FDR-corrected p-value for additive model
SNP x BET: model for association of SNP x BET with DNAm
beta_int: regression coefficient for interaction of BET and SNP-genotype at rs1360780 on methylation
se_int: standard error for interaction of BET and SNP-genotype at rs1360780 on methylation
p_int: nominal p-value for of BET and SNP-genotype at rs1360780 on methylation
FDR_p_model_int: FDR-corrected p-value for of BET and SNP-genotype at rs1360780 on methylation
p-value significant at FDR of 5% over all tested CpGs are depicted in bold
nominal significant p-values (<0.05) are depicted in italic
			BET				SNP				SNP + BET							SNP x BET
functional unit	CpG	bp on chr 6	beta_bet	se_bet	p_bet	FDR_p_bet	beta_snp	se_snp	p_snp	FDR_p_snp	beta_bet	se_bet	p_bet	beta_snp	se_snp	p_snp	FDR_p_model_add	beta_bet	se_bet	p_bet	beta_snp	se_snp	p_snp	beta_int	se_int	p_int	FDR_p_model_int
intronic GRE intron 7	PCR_1_25	35558386	-0.00046552	0.00809648	0.954243	0.997679	-0.00391702	0.00590233	0.508163	0.837871	-0.00391443	0.00592661	0.510188	-0.000420407	0.00811538	0.95877	0.998924	-0.00477896	0.00986541	0.628966	-0.00266543	0.0219981	0.90376	0.00135508	0.0123334	0.912694	1
	PCR_1_77	35558438	0.0201048	0.00777994	0.0109294	0.222143	-0.00368774	0.00582435	0.527805	0.837871	-0.00381159	0.00569463	0.50455	0.0201487	0.00779773	0.0109471	0.225511	0.00127425	0.00946199	0.893096	0.0333557	0.0210986	0.116501	-0.00797164	0.011829	0.501658	1
	PCR_2_29	35558488	0.0314666	0.00866298	0.000410791	0.0423114	0.0129718	0.00655363	0.0500125	0.367949	0.0127793	0.00624637	0.0429184	0.0313193	0.00855323	0.000371666	0.0382816	0.00757914	0.0103813	0.466755	0.0178154	0.0231485	0.443028	0.0081508	0.0129783	0.531166	1
	PCR_2_54	35558513	0.0318258	0.0123208	0.0109623	0.222143	0.0204613	0.00905255	0.0255623	0.263291	0.0202671	0.00884665	0.0236829	0.0315922	0.0121138	0.010246	0.225511	0.0220213	0.0147255	0.1374	0.0361473	0.0328352	0.273138	-0.00274943	0.0184092	0.881526	1
	PCR_2_107	35558566	0.0289352	0.0124865	0.0221389	0.303221	0.0157056	0.00920746	0.0905792	0.491035	0.0155288	0.00904783	0.0886443	0.0287563	0.0123893	0.0219435	0.282523	0.0273523	0.0150013	0.0707222	0.0594598	0.0334503	0.0779895	-0.0185323	0.0187541	0.325039	1
	PCR_2_251	35558710	0.00541875	0.0118329	0.647803	0.808071	0.0229454	0.00839773	0.00721519	0.0928956	0.0229137	0.00842549	0.0074908	0.00515467	0.0115371	0.655819	0.813847	0.0301172	0.0140017	0.0334666	0.0238608	0.0312213	0.446208	-0.0112908	0.0175044	0.52013	1
	PCR_2_262	35558721	0.0170428	0.0116018	0.14439	0.624681	0.0265452	0.0082047	0.00156077	0.0311422	0.0264423	0.00816388	0.00154589	0.0167381	0.0111789	0.1369	0.622709	0.0360167	0.0135464	0.00890349	0.0416009	0.030206	0.17098	-0.015007	0.0169352	0.377297	1
intronic GRE intron 5	PCR_3_71	35569751	0.016216	0.00842844	0.05667	0.530637	0.00664866	0.00621834	0.287072	0.738549	0.00654945	0.00615212	0.289167	0.0161405	0.00842417	0.0577083	0.540359	-0.0131023	0.00999335	0.192307	-0.0348915	0.0222834	0.120006	0.0308025	0.0124933	0.0150839	1
	PCR_3_77	35569757	0.0117607	0.00683005	0.0876019	0.624681	0.00450173	0.00503136	0.372676	0.776738	0.00442976	0.00499244	0.376667	0.0117096	0.00683621	0.089275	0.622709	-0.0113154	0.00811473	0.165744	-0.0291778	0.0180944	0.109453	0.0246792	0.0101447	0.0164494	1
	PCR_3_97	35569777	0.00726095	0.00640226	0.258948	0.666791	0.00396054	0.00468632	0.399681	0.776738	0.00391619	0.00468141	0.404487	0.00721582	0.00641031	0.26252	0.664229	-0.0114975	0.00759243	0.132549	-0.0328108	0.0169298	0.054947	0.0241597	0.00949178	0.0121745	1
	PCR_3_216	35569896	0.00898678	0.00269306	0.00112044	0.0577029	-0.000453752	0.00205342	0.825479	0.914171	-0.000509026	0.0019743	0.796976	0.00899265	0.00270344	0.00116287	0.0598877	-0.00487798	0.00324863	0.135819	-0.00235275	0.00724389	0.7459	0.00684798	0.00406133	0.0943449	1
	PCR_3_242	35569922	0.0136083	0.00539548	0.0129404	0.222143	0.00237971	0.00403519	0.556447	0.841401	0.00229623	0.00395107	0.5622	0.0135818	0.00541026	0.0133687	0.229495	-0.00391757	0.00653902	0.550222	-0.00255428	0.0145809	0.861231	0.00973962	0.00817485	0.235823	1
	PCR_24_56	35570224	0.00186724	0.00366461	0.611292	0.808071	0.00260396	0.00266876	0.331119	0.738549	0.00259267	0.00267701	0.334715	0.00183736	0.00366567	0.617109	0.813847	-0.00115485	0.00443585	0.79504	-0.00789427	0.00989117	0.426369	0.00587392	0.00554554	0.291611	1
	PCR_4_53	35607807	-0.00310855	0.00286796	0.280534	0.687977	0.000675842	0.00210355	0.748538	0.914171	0.000694998	0.00210215	0.741504	-0.00311656	0.0028785	0.281076	0.673276	0.00148027	0.00349826	0.67294	-0.00107734	0.00780051	0.890382	-0.00123085	0.0043734	0.778853	1
	PCR_4_144	35607898	-0.010777	0.00836206	0.199888	0.639686	-0.00518746	0.00613003	0.399064	0.776738	-0.00512158	0.0061144	0.403878	-0.010718	0.00837252	0.202926	0.622709	-0.00806476	0.010173	0.429467	-0.0183609	0.022684	0.419862	0.00461319	0.0127179	0.717437	1
	PCR_4_205	35607959	-0.00698589	0.00546681	0.2037	0.639686	-2.00849e-05	0.00401879	0.99602	0.99602	2.28559e-05	0.00400884	0.99546	-0.00698615	0.00548936	0.205555	0.622709	0.00225251	0.00666859	0.736115	-0.00119614	0.0148698	0.936019	-0.0034948	0.00833684	0.675814	1
intronic GRE intron 2	PCR_5_102	35607856	-0.00175175	0.00470785	0.71047	0.858084	-0.000974905	0.00344217	0.777485	0.914171	-0.000960172	0.00345467	0.781537	-0.0017365	0.00472608	0.71394	0.855068	-0.00464983	0.00572321	0.418142	-0.0113543	0.0127922	0.376532	0.00579901	0.00716566	0.419958	1
	PCR_5_150	35607904	-0.00195	0.00414561	0.638925	0.808071	0.00237646	0.00302546	0.433691	0.812184	0.00239333	0.00303527	0.431942	-0.00198801	0.00415233	0.632967	0.813847	-0.00141408	0.00502321	0.778805	-0.0119128	0.0112276	0.290808	0.00598408	0.00628923	0.343273	1
	PCR_5_215	35607969	0.00183657	0.00438568	0.676124	0.829057	-0.00344814	0.00319293	0.282303	0.738549	-0.00346419	0.00320384	0.281731	0.00189158	0.00438294	0.666817	0.817644	-0.00456074	0.00532066	0.393057	-0.000966789	0.0118925	0.935343	0.00172343	0.00666166	0.796303	1
	PCR_5_268	35608022	-0.00342039	0.00387398	0.379019	0.739213	0.00273618	0.00283001	0.335536	0.738549	0.00276557	0.00283254	0.330835	-0.00346431	0.00387498	0.373086	0.748369	-1.52186e-05	0.00469454	0.997419	-0.010713	0.010493	0.309323	0.00437055	0.00587772	0.458585	1
intronic GRE intron 1	PCR_12_47	35630996	-0.0020529	0.00947989	0.828915	0.94069	0.0368157	0.00607685	1.54788e-08	1.59431e-06	0.036831	0.00609972	1.73338e-08	-0.00247737	0.00835242	0.767272	0.90838	0.0379446	0.0101533	0.00028545	0.000414485	0.02264	0.985424	-0.0017455	0.0126933	0.890853	1
	PCR_12_60	35631009	0.00908003	0.0102407	0.37699	0.739213	0.0189739	0.00730489	0.0105383	0.120606	0.0189194	0.00731159	0.0108372	0.00886198	0.0100118	0.377817	0.748369	0.00580048	0.0120792	0.631951	-0.0252056	0.0269346	0.351237	0.0205629	0.015101	0.175827	1
	PCR_12_62	35631011	0.00800924	0.00861358	0.354276	0.739213	0.0193438	0.00606677	0.00181411	0.0311422	0.0192959	0.00607	0.00187383	0.00778686	0.00831173	0.350685	0.748369	0.010352	0.010053	0.305186	-0.0154388	0.0224165	0.492314	0.0140188	0.012568	0.266871	1
	PCR_12_211	35631160	-0.0029478	0.00650364	0.651164	0.808071	0.0145961	0.00456771	0.00177384	0.0311422	0.0146153	0.00458192	0.00180998	-0.00311624	0.00627408	0.620305	0.813847	0.000799943	0.00746311	0.914819	-0.0389923	0.0166414	0.020757	0.0216544	0.00933011	0.0219649	1
proximal enhancer	PCR_13_96	35683363	0.00532086	0.00734985	0.470476	0.808071	0.0027135	0.0053734	0.614472	0.891417	0.00268098	0.00538422	0.619428	0.00528997	0.00737268	0.474432	0.813847	0.00420209	0.00896132	0.639975	0.00924002	0.0199822	0.644616	-0.00238421	0.0112031	0.831828	1
	PCR_13_178	35683445	0.00120972	0.00951143	0.899001	0.977561	0.00420973	0.00693621	0.545023	0.837871	0.00420259	0.00696441	0.547338	0.00116129	0.00953645	0.903279	0.979344	-0.00439654	0.011552	0.704177	-0.0211691	0.0257589	0.412798	0.0134784	0.0144419	0.35253	1
	PCR_13_199	35683466	0.0113377	0.00821353	0.169978	0.625275	0.00680572	0.00601334	0.259932	0.738549	0.00673651	0.00599207	0.26312	0.01126	0.00820502	0.172477	0.622709	0.0067456	0.00997488	0.500167	0.0112836	0.0222422	0.612863	-1.42419e-05	0.0124702	0.999091	1
	PCR_13_221	35683488	-0.000255792	0.0103477	0.980319	0.997679	-0.0162166	0.00741408	0.030614	0.286658	-0.0162162	0.00744466	0.0313122	-6.8902e-05	0.0101941	0.994618	0.998924	-0.0106957	0.012377	0.389212	0.0142669	0.0275985	0.606139	-0.00865296	0.0154733	0.577045	1
	PCR_11_71	35690318	0.0190512	0.0123952	0.126866	0.624681	0.00674085	0.00911841	0.461159	0.837871	0.00662422	0.00906967	0.466564	0.0189749	0.0124192	0.129135	0.622709	0.000992594	0.0150844	0.947644	0.00435054	0.0336357	0.897301	0.00882711	0.018858	0.640567	1
	PCR_11_118	35690365	0.0117517	0.0131533	0.373368	0.739213	0.00825793	0.0096081	0.39175	0.776738	0.00818627	0.0096169	0.396305	0.0116573	0.0131685	0.377769	0.748369	0.00302773	0.0159982	0.850211	-0.00173851	0.0356733	0.961211	0.0080856	0.0200004	0.686727	1
	PCR_11_185	35690432	0.0380252	0.013976	0.00745781	0.222143	0.00368674	0.010504	0.7262	0.914171	0.00345326	0.0102439	0.736619	0.0379854	0.0140271	0.00774155	0.225511	-0.0137726	0.0169395	0.417788	-0.00674694	0.037772	0.858533	0.0270001	0.0211771	0.204764	1
	PCR_11_197	35690444	0.00968126	0.012794	0.450676	0.800338	-0.00216878	0.00936308	0.817209	0.914171	-0.00222845	0.00937977	0.812605	0.00970694	0.0128438	0.451246	0.801351	-0.0152482	0.0155436	0.328553	-0.0241031	0.0346596	0.488124	0.0204074	0.0194321	0.295723	1
	PCR_11_238	35690485	-0.0063909	0.0119978	0.59522	0.808071	0.000935318	0.00877158	0.915256	0.952236	0.000974669	0.00879759	0.911966	-0.00640213	0.0120467	0.596077	0.813847	-0.0155253	0.0145239	0.287221	-0.0492496	0.0323858	0.13094	0.0258623	0.0181573	0.156919	1
	PCR_15_40	35693873	-0.0237842	0.0171586	0.168341	0.625275	0.00162488	0.0126483	0.898	0.948131	0.00194981	0.0126014	0.877303	-0.0238339	0.0172337	0.169325	0.622709	-0.00891154	0.02189	0.684687	-0.0502607	0.0467986	0.28508	0.0160926	0.026484	0.544628	1
	PCR_15_48	35693881	-0.0137681	0.0136436	0.314997	0.720993	0.00480552	0.0100098	0.632066	0.891819	0.00499495	0.0100102	0.618736	-0.0138954	0.01369	0.312214	0.714622	-0.0168788	0.0172367	0.329519	-0.0671164	0.0368502	0.0711562	0.032409	0.0208541	0.122913	1
	PCR_15_116	35693949	-0.00994221	0.0160026	0.535619	0.808071	0.0107491	0.0116783	0.359243	0.770876	0.0108884	0.0117101	0.354389	-0.0102198	0.0160146	0.52463	0.813847	-0.00334877	0.0203093	0.869321	-0.0448603	0.0434191	0.303682	0.0210943	0.0245715	0.39241	1
	PCR_15_223	35694056	-0.012953	0.0170232	0.448247	0.800338	0.00772021	0.0124579	0.536658	0.837871	0.00789954	0.0124817	0.528053	-0.0131544	0.01707	0.442501	0.801351	0.00622683	0.0217161	0.774829	-0.0172243	0.0464267	0.71132	0.00247837	0.0262735	0.925012	1
proximal enhancer	PCR_16_97	35694626	0.000971641	0.00465736	0.835086	0.94069	-7.60821e-05	0.00340183	0.982193	0.991822	-8.20602e-05	0.00341526	0.98087	0.000972587	0.00467656	0.835599	0.945788	-0.00309898	0.00567491	0.586013	-0.00686182	0.0126541	0.588635	0.00472878	0.00709456	0.506338	1
	PCR_16_195	35694724	0.0101111	0.00885716	0.25585	0.666791	0.00636174	0.00647715	0.327939	0.738549	0.00630003	0.00646992	0.332111	0.0100385	0.00885934	0.259397	0.664229	-0.00109539	0.0107373	0.918912	-0.00916613	0.0239423	0.702508	0.0115917	0.0134234	0.389546	1
	PCR_16_219	35694748	0.00128457	0.00635831	0.840228	0.94069	0.00549645	0.00461768	0.236219	0.738549	0.00548895	0.00463603	0.238725	0.00122131	0.00634818	0.847759	0.949122	0.00160216	0.00770478	0.835622	-0.00887199	0.0171803	0.606515	0.00609222	0.00963223	0.528265	1
	PCR_16_227	35694756	0.0103632	0.00704702	0.143957	0.624681	0.00803721	0.00514061	0.12051	0.591075	0.00797407	0.00511695	0.121737	0.0102713	0.0070067	0.14524	0.622709	0.000418651	0.00847443	0.960681	-0.00934874	0.0188965	0.621685	0.0118425	0.0105944	0.265865	1
	PCR_16_258	35694787	0.00758286	0.00581585	0.194727	0.639686	0.00535914	0.00424914	0.209613	0.738549	0.00531291	0.00423759	0.212327	0.00752163	0.00580258	0.197334	0.622709	0.00158772	0.00704143	0.821984	-0.00215204	0.0157012	0.891209	0.00583894	0.00880294	0.508404	1
	PCR_17_63	35695192	0.00680898	0.00534317	0.204948	0.639686	0.0129974	0.00374884	0.000725568	0.0249112	0.0129565	0.00373847	0.000730642	0.00665965	0.00511913	0.195733	0.622709	0.00991531	0.00621369	0.11316	-0.00123778	0.0138554	0.928963	0.00476682	0.00776813	0.540606	1
	PCR_17_97	35695226	-0.0102813	0.00894425	0.252587	0.666791	0.00745993	0.00653238	0.255676	0.738549	0.00752365	0.00652341	0.251029	-0.010368	0.00893259	0.248034	0.664229	0.0155064	0.0108212	0.154447	0.0103618	0.0241294	0.668377	-0.0125123	0.0135283	0.356859	1
	PCR_17_111	35695240	-0.0134661	0.00879764	0.128424	0.624681	0.0029234	0.0064804	0.652702	0.90785	0.00300638	0.00644562	0.641745	-0.0135007	0.00882607	0.128694	0.622709	0.0144669	0.0106501	0.176868	0.0162603	0.0237478	0.494838	-0.0179635	0.0133143	0.179797	1
	PCR_17_138	35695267	-0.00278529	0.0056955	0.62569	0.808071	-0.00090549	0.00416263	0.828157	0.914171	-0.000888433	0.00417577	0.83187	-0.00277505	0.00571794	0.628318	0.813847	0.00543311	0.00691388	0.433505	0.0136409	0.0154167	0.378015	-0.0099085	0.00864348	0.25391	1
	PCR_17_141	35695270	0.000315501	0.00506782	0.95046	0.997679	-0.000918858	0.00370013	0.804292	0.914171	-0.000920862	0.00371533	0.804664	0.000326114	0.00508745	0.948994	0.998924	0.000763334	0.00618185	0.901932	0.00469967	0.0137845	0.73374	-0.00263984	0.00772833	0.73326	1
	PCR_17_144	35695273	0.00423945	0.00555283	0.446642	0.800338	-0.00195854	0.00406096	0.630459	0.891819	-0.00198474	0.00406796	0.626499	0.00426232	0.00557031	0.445638	0.801351	0.00284409	0.00674944	0.674224	0.0168019	0.0150501	0.266462	-0.0075688	0.00843791	0.3715	1
	PCR_17_165	35695294	-0.00162062	0.00275018	0.556755	0.808071	0.00202107	0.002003	0.314945	0.738549	0.00203118	0.00200833	0.313837	-0.00164403	0.00275002	0.551065	0.813847	0.00323359	0.0033404	0.334964	0.00147842	0.00744852	0.842999	-0.00188468	0.00417605	0.652576	1
	PCR_17_198	35695327	-0.0068877	0.0060236	0.255071	0.666791	0.00749879	0.00437032	0.0887081	0.491035	0.00754166	0.00436405	0.0864946	-0.00697462	0.00597575	0.245425	0.664229	0.0210239	0.00710036	0.00369174	0.0280364	0.0158326	0.0791113	-0.0211323	0.00887661	0.018842	1
	PCR_17_217	35695346	-0.00058095	0.00252569	0.818462	0.94069	0.00207549	0.00183538	0.260331	0.738549	0.0020792	0.00184252	0.261341	-0.000604912	0.00252298	0.810918	0.938478	0.0029799	0.00306548	0.332948	0.00173404	0.00683549	0.800171	-0.00141177	0.00383235	0.713232	1
proximal enhancer	PCR_19_37	35695975	0.00118089	0.000838223	0.161416	0.625275	-0.00060804	0.000614628	0.324467	0.738549	-0.000615342	0.000612145	0.316779	0.00118798	0.000838217	0.158952	0.622709	0.00023163	0.00101444	0.819773	0.00338742	0.00226203	0.136864	-0.00132756	0.00126822	0.297283	1
	PCR_19_53	35695991	-8.8044e-06	0.00079062	0.991133	0.997679	-0.000671351	0.000574203	0.244589	0.738549	-0.000671345	0.000576572	0.246545	-1.06722e-06	0.000789507	0.998924	0.998924	-0.000975023	0.000959182	0.311413	-0.000789666	0.00213881	0.712618	0.000475991	0.00119914	0.692107	1
	PCR_19_68	35696006	0.000362461	0.000681187	0.595615	0.808071	3.51341e-05	0.000498028	0.943873	0.962564	3.29086e-05	0.00049951	0.94758	0.000362082	0.000683985	0.59751	0.813847	0.000603185	0.000828978	0.468249	0.00184299	0.00184848	0.32074	-0.000893861	0.00103636	0.390118	1
	PCR_19_75	35696013	0.000422248	0.000707642	0.551807	0.808071	4.72776e-05	0.000517516	0.927359	0.95518	4.46854e-05	0.000518903	0.931516	0.000421733	0.00071054	0.55392	0.813847	0.000671665	0.000860845	0.436774	0.00204989	0.00191953	0.287688	-0.000982739	0.0010762	0.362975	1
	PCR_19_78	35696016	0.000313794	0.000667483	0.639105	0.808071	-7.42511e-05	0.000487851	0.879278	0.948131	-7.61853e-05	0.000489421	0.876555	0.000314672	0.000670171	0.639521	0.813847	0.000526095	0.000811832	0.51819	0.00187869	0.00181024	0.301428	-0.000944025	0.00101492	0.354148	1
	PCR_19_83	35696021	0.000160423	0.000750316	0.831051	0.94069	-6.75471e-05	0.000548019	0.902105	0.948131	-6.8538e-05	0.000550176	0.901065	0.000161213	0.000753363	0.830911	0.945788	-0.000158506	0.000915809	0.86288	-7.24184e-05	0.0020421	0.971769	0.000141018	0.00114491	0.902178	1
	PCR_19_90	35696028	-2.43035e-06	0.000797928	0.997575	0.997679	0.000138893	0.000582587	0.811962	0.914171	0.000138918	0.000584991	0.81269	-4.03136e-06	0.000801035	0.995993	0.998924	-3.92068e-05	0.000973609	0.967945	-0.000466589	0.00217098	0.830191	0.000279196	0.00121717	0.81896	1
	PCR_19_106	35696044	0.00056183	0.000797498	0.482459	0.808071	-7.32107e-05	0.000583544	0.900365	0.948131	-7.66695e-05	0.00058477	0.895904	0.000562713	0.000800732	0.483551	0.813847	0.00069647	0.000969456	0.473888	0.00257042	0.00216172	0.236743	-0.00121183	0.00121198	0.319364	1
	PCR_19_123	35696061	0.00175684	0.00106031	0.100087	0.624681	0.000626963	0.000780887	0.42359	0.807958	0.000616208	0.000775527	0.428409	0.00174973	0.00106194	0.101992	0.622709	0.000927101	0.00129052	0.473899	0.00255707	0.00287763	0.37598	-0.0004873	0.00161336	0.76314	1
	PCR_19_128	35696066	-0.000407775	0.00112016	0.716458	0.858084	0.000796464	0.000815328	0.330554	0.738549	0.000799027	0.000818228	0.330732	-0.000416983	0.00112041	0.710412	0.855068	0.00276671	0.0013435	0.0416076	0.00469273	0.00299576	0.119853	-0.00308417	0.00167959	0.0687729	1
	PCR_19_140	35696078	0.00168744	0.00116376	0.149609	0.624681	0.000538931	0.000855743	0.530006	0.837871	0.000528596	0.000852053	0.536165	0.00168134	0.00116673	0.152124	0.622709	0.000345952	0.00141824	0.807698	0.00120705	0.00316243	0.703365	0.00028628	0.00177303	0.871998	1
	PCR_19_142	35696080	-0.000701134	0.00124145	0.57326	0.808071	-0.000881571	0.000904314	0.331548	0.738549	-0.000877324	0.000906895	0.335261	-0.000691023	0.00124182	0.578916	0.813847	-0.000862474	0.00150969	0.568861	-0.00065246	0.00336634	0.846643	-2.3276e-05	0.00188736	0.990181	1
	PCR_19_155	35696093	-4.00032e-05	0.00103529	0.96924	0.997679	0.000264429	0.000755693	0.727001	0.914171	0.000264693	0.000758805	0.727819	-4.30537e-05	0.00103904	0.967016	0.998924	-0.00118001	0.00125239	0.347965	-0.00379468	0.00279261	0.176728	0.00226445	0.00156569	0.150681	1
	PCR_19_157	35696095	-0.000267124	0.00102632	0.795089	0.94069	-0.000526273	0.000748221	0.483157	0.837871	-0.000524669	0.000751109	0.486178	-0.000261077	0.0010285	0.800045	0.936416	-0.000954859	0.00124939	0.446201	-0.0013782	0.00278593	0.621708	0.000674288	0.00156195	0.66673	1
	PCR_19_159	35696097	-0.000109124	0.00146786	0.940859	0.997679	-0.000700141	0.00107013	0.514169	0.837871	-0.00069952	0.00107453	0.51627	-0.000101062	0.00147136	0.945352	0.998924	0.000152781	0.0017861	0.931974	0.00211221	0.0039827	0.596844	-0.00133591	0.00223292	0.550772	1
	PCR_19_170	35696108	0.000338231	0.000627273	0.590718	0.808071	-0.000195853	0.000458295	0.66987	0.90785	-0.000197946	0.000459634	0.667475	0.000340512	0.000629383	0.589477	0.813847	-0.00095566	0.000760254	0.211165	-0.00162714	0.00169523	0.339055	0.00118765	0.000950442	0.213864	1
	PCR_19_176	35696114	-3.44751e-06	0.00118258	0.997679	0.997679	-0.000546015	0.000862225	0.527738	0.837871	-0.000546032	0.000865782	0.529429	2.84545e-06	0.00118553	0.998089	0.998924	-0.000217369	0.00144076	0.880329	0.000856325	0.00321265	0.790271	-0.000515153	0.00180119	0.775362	1
	PCR_19_183	35696121	0.00529929	0.00367294	0.151622	0.624681	-0.00756814	0.00261744	0.00453565	0.0667389	-0.00760125	0.00260399	0.00418185	0.00538689	0.00356568	0.133435	0.622709	-0.00967594	0.00432835	0.02722	-7.02668e-07	0.00965148	0.999942	0.0032519	0.00541115	0.548989	1
	PCR_19_201	35696139	0.00404824	0.00349847	0.249455	0.666791	-0.00368432	0.00254721	0.150605	0.674448	-0.00370946	0.00254337	0.147278	0.00409099	0.00348267	0.242415	0.664229	-0.00275699	0.00423251	0.516033	0.00656438	0.00943776	0.488048	-0.00149292	0.00529133	0.778315	1
	PCR_19_217	35696155	-0.00254179	0.00316255	0.423112	0.792374	-0.00063616	0.00231493	0.783926	0.914171	-0.000620581	0.00231844	0.789404	-0.00253463	0.00317466	0.426193	0.798143	5.94951e-05	0.00385867	0.987724	-0.000768598	0.00860417	0.928968	-0.00106596	0.00482397	0.825487	1
	PCR_19_240	35696178	0.00868513	0.00591984	0.144895	0.624681	-0.00884806	0.00428729	0.0411407	0.353125	-0.00890208	0.00426559	0.0389744	0.00878772	0.00584092	0.135034	0.622709	-0.00768441	0.00709947	0.281231	0.0119498	0.0158306	0.451803	-0.00190859	0.0088755	0.830098	1
	PCR_19_287	35696225	0.0103034	0.00783071	0.1907	0.639686	-0.00605454	0.00573289	0.292989	0.738549	-0.00611831	0.00571553	0.286521	0.0103739	0.00782635	0.187479	0.622709	-0.0181929	0.00941446	0.0556426	-0.0209816	0.0209926	0.31956	0.0189259	0.0117696	0.110435	1
proximal enhancer	PCR_20_31	35696726	-0.00949763	0.0111207	0.394738	0.752926	0.00791482	0.0081141	0.331257	0.738549	0.00797376	0.00812287	0.328218	-0.00958953	0.0111227	0.390294	0.75115	0.00244409	0.0135073	0.856712	-0.0239491	0.0301188	0.428082	0.0086673	0.0168863	0.608695	1
	PCR_20_104	35696799	0.00710708	0.012388	0.567215	0.808071	0.0132003	0.00898047	0.144144	0.674448	0.0131576	0.00900579	0.146582	0.00695544	0.0123317	0.573771	0.813847	-0.0104404	0.0147485	0.480369	-0.0543244	0.0328866	0.101153	0.036988	0.018438	0.0470791	1
	PCR_20_128	35696823	-0.0202762	0.00906047	0.0270288	0.30933	0.00910305	0.00670008	0.176744	0.738549	0.00922833	0.00659136	0.164032	-0.0203826	0.00902563	0.0257039	0.294167	0.00419236	0.0109575	0.702685	-0.0334601	0.0244333	0.173395	0.00789348	0.0136986	0.565534	1
	PCR_20_175	35696870	0.00656946	0.0141017	0.642137	0.808071	0.0183129	0.0101743	0.0743249	0.450321	0.0182738	0.0102076	0.0759	0.00635885	0.0139774	0.649963	0.813847	0.00536513	0.0169286	0.751845	-0.0271628	0.0377479	0.473169	0.0202334	0.0211635	0.340954	1
	PCR_20_191	35696886	0.0330668	0.0580527	0.569988	0.808071	-0.197735	0.0385259	1.08328e-06	5.57887e-05	-0.197952	0.0386141	1.1233e-06	0.0353482	0.0528748	0.505061	0.813847	-0.209666	0.0642663	0.00143561	0.00493034	0.143303	0.972611	0.0183599	0.0803434	0.819629	1
	PCR_21_75	35697759	-0.00597073	0.00648638	0.359127	0.739213	0.00534374	0.00469833	0.257613	0.738549	0.00534646	0.00470121	0.25768	-0.00597535	0.0064786	0.358196	0.748369	-0.000382204	0.00787507	0.961372	-0.0208634	0.0176467	0.239432	0.00892077	0.00983427	0.366167	1
	PCR_22_22	35699167	0.00169668	0.00145102	0.244598	0.666791	0.00131912	0.00104651	0.20994	0.738549	0.00128679	0.00104562	0.22088	0.00164825	0.00144845	0.257431	0.664229	-0.00152045	0.00171025	0.375799	-0.00560386	0.00380256	0.143223	0.00439491	0.00213547	0.0417874	1
	PCR_22_28	35699173	-0.00227498	0.00217436	0.297536	0.696768	0.00110665	0.00157354	0.483241	0.837871	0.00115212	0.00157326	0.465419	-0.00231834	0.00217937	0.28959	0.677903	0.00162894	0.00261848	0.53508	-0.00108653	0.00582192	0.852273	-0.000746495	0.00326951	0.819793	1
	PCR_22_33	35699178	-0.00120831	0.00110373	0.275818	0.687977	0.000768901	0.000797654	0.337008	0.738549	0.000793185	0.000797094	0.321709	-0.00123816	0.00110418	0.264402	0.664229	0.00304553	0.00130123	0.0209369	0.00458045	0.00289315	0.116051	-0.00352618	0.00162476	0.0319889	1
	PCR_22_50	35699195	-0.0041456	0.00180743	0.0235511	0.303221	0.00253316	0.00131285	0.0560272	0.38472	0.0026164	0.00128859	0.0445408	-0.00424407	0.00178503	0.0190194	0.279856	0.0055073	0.00211904	0.0105433	0.00322417	0.00471146	0.495112	-0.00452588	0.0026459	0.0897961	1
	PCR_22_81	35699226	0.00113321	0.00128707	0.380372	0.739213	0.000820637	0.000929101	0.378862	0.776738	0.000799001	0.000930481	0.392234	0.00110314	0.00128896	0.393807	0.75115	0.000199228	0.00154745	0.897778	-0.000446291	0.0034406	0.897014	0.000938982	0.0019322	0.627893	1
	PCR_22_106	35699251	0.000715061	0.000454172	0.118022	0.624681	-0.000394468	0.000329267	0.23327	0.738549	-0.000408794	0.000327218	0.214006	0.000730446	0.000453282	0.109729	0.622709	-4.56566e-05	0.000543115	0.933148	0.00166856	0.00120756	0.169655	-0.000568515	0.000678151	0.40354	1
	PCR_22_111	35699256	-0.000230641	0.000341933	0.501278	0.808071	-0.000142996	0.00024696	0.563657	0.841401	-0.000138575	0.000247638	0.576813	-0.000225426	0.000343042	0.512362	0.813847	-0.000851552	0.000403953	0.0371429	-0.0020673	0.000898147	0.0231037	0.00111621	0.000504388	0.0288215	1
	PCR_22_138	35699283	-0.00031086	0.000463	0.503254	0.808071	0.000147016	0.000334592	0.66117	0.90785	0.000153226	0.000335465	0.648679	-0.000316627	0.000464706	0.496975	0.813847	0.000512677	0.000556916	0.359156	0.000611966	0.00123824	0.622069	-0.000562744	0.000695383	0.419996	1
	PCR_22_141	35699286	0.000319913	0.000305834	0.297648	0.696768	-0.000284276	0.000220258	0.199307	0.738549	-0.000290765	0.000220178	0.189171	0.000330856	0.000305003	0.28022	0.673276	-0.000120215	0.000366008	0.743155	0.00077145	0.00081378	0.345076	-0.000267008	0.000457009	0.560167	1
	PCR_22_143	35699288	0.000549269	0.000258203	0.0354443	0.365077	-5.58953e-05	0.000189807	0.768896	0.914171	-6.67173e-05	0.000187144	0.722096	0.00055178	0.000259243	0.0353641	0.36425	-0.000353077	0.000309786	0.256701	-0.000187991	0.000688778	0.785381	0.000448314	0.000386809	0.248793	1
	PCR_22_150	35699295	-0.000288296	0.000433133	0.50694	0.808071	-6.68947e-05	0.00031319	0.831228	0.914171	-6.12857e-05	0.000314049	0.845611	-0.000285989	0.00043504	0.512202	0.813847	-0.000124757	0.000522756	0.81179	-0.000449957	0.00116229	0.699358	9.93677e-05	0.00065273	0.879262	1
	PCR_22_166	35699311	-0.000103132	0.000189119	0.586541	0.808071	-9.78065e-05	0.0001364	0.474732	0.837871	-9.58545e-05	0.000136864	0.485067	-9.95242e-05	0.000189592	0.600602	0.813847	-6.13947e-05	0.000227807	0.788013	-1.05022e-05	0.000506505	0.983492	-5.39489e-05	0.000284447	0.849899	1
	PCR_22_191	35699336	-0.0013621	0.00109436	0.215685	0.653399	0.00131313	0.000785999	0.0973978	0.501599	0.00134083	0.000784034	0.0898404	-0.00141256	0.00108609	0.195911	0.622709	0.00244904	0.00129892	0.0618293	0.00145034	0.00288802	0.616467	-0.00173497	0.00162187	0.286923	1
	PCR_22_197	35699342	0.000184891	0.000402384	0.646715	0.808071	-0.000117733	0.000290532	0.686027	0.914171	-0.000121449	0.000291589	0.677788	0.000189462	0.000403926	0.639892	0.813847	-4.99377e-05	0.000485346	0.918224	0.000374202	0.00107912	0.729384	-0.000111956	0.000606019	0.85375	1
	PCR_22_234	35699379	-4.70569e-05	0.000379922	0.901634	0.977561	6.98938e-05	0.000274204	0.799239	0.914171	7.0869e-05	0.000275436	0.797393	-4.97241e-05	0.00038155	0.896532	0.979344	-0.000177606	0.000457629	0.698641	-0.000691624	0.00101749	0.498003	0.000389003	0.000571409	0.497346	1
	PCR_22_240	35699385	-0.000692571	0.000723229	0.340185	0.739213	0.000109856	0.000523984	0.834292	0.914171	0.000123531	0.00052435	0.814157	-0.00069722	0.00072636	0.339061	0.748369	-0.000537687	0.000869558	0.537539	-0.00240538	0.00193337	0.215914	0.00103518	0.00108576	0.342329	1
	PCR_22_247	35699392	-0.000662752	0.000685001	0.33523	0.739213	-0.000302155	0.000495651	0.543271	0.837871	-0.00028937	0.000496041	0.560756	-0.000651861	0.000687145	0.34472	0.748369	-1.07941e-05	0.000825148	0.989585	6.78009e-05	0.00183463	0.970582	-0.000436128	0.00103031	0.672847	1
	PCR_22_250	35699395	6.06111e-05	0.000386599	0.875682	0.969841	-0.000142935	0.000278804	0.609123	0.891417	-0.00014423	0.000280042	0.607487	6.60393e-05	0.000387931	0.865115	0.958138	-0.000139154	0.000466195	0.765855	7.9153e-05	0.00103654	0.93926	-7.94714e-06	0.000582105	0.98913	1
	PCR_22_272	35699417	0.000791469	0.000541779	0.146664	0.624681	-0.000110254	0.000394437	0.780326	0.914171	-0.000125869	0.000392719	0.749145	0.000796206	0.000544017	0.145948	0.622709	-0.00031387	0.00065341	0.631863	0.000310533	0.00145279	0.831111	0.000294326	0.000815869	0.71893	1
	PCR_22_280	35699425	-0.00206888	0.00111267	0.0654231	0.561548	-0.000303001	0.000814244	0.710456	0.914171	-0.000262618	0.000806532	0.745289	-0.002059	0.00111725	0.0678313	0.582219	0.000431344	0.00134027	0.748147	-0.000266244	0.00297994	0.928959	-0.00108644	0.0016735	0.517469	1
	PCR_22_289	35699434	-0.000758061	0.000522127	0.149147	0.624681	-0.000749357	0.000374008	0.0473675	0.367949	-0.000735031	0.000372593	0.0508433	-0.000730397	0.000516138	0.159645	0.622709	-0.00128158	0.000617051	0.0399776	-0.00214232	0.00137195	0.12108	0.00085565	0.000770469	0.269017	1
	PCR_22_293	35699438	-0.000251367	0.000528202	0.635017	0.808071	-8.42894e-05	0.000381584	0.825551	0.914171	-7.9418e-05	0.000382973	0.836073	-0.000248378	0.000530516	0.640512	0.813847	-0.000909649	0.000630303	0.151616	-0.00239316	0.00140141	0.090326	0.00129978	0.000787016	0.10129	1
	PCR_22_295	35699440	0.00044642	0.000874958	0.610836	0.808071	0.00114828	0.000623556	0.0680183	0.437868	0.00114036	0.000625832	0.0709428	0.000403501	0.00086694	0.642473	0.813847	-0.000598397	0.00102233	0.559445	-0.00408834	0.00227304	0.0746352	0.00272214	0.00127651	0.03504	1
	PCR_22_306	35699451	0.000194766	0.00013244	0.144018	0.624681	-0.000120077	9.58398e-05	0.212682	0.738549	-0.000123988	9.53684e-05	0.196081	0.000199433	0.00013211	0.133797	0.622709	4.13138e-05	0.000157612	0.793683	0.000626467	0.000350434	0.0763932	-0.00025879	0.000196799	0.191061	1
