# Supplementary material for: Betamethasone administration during pregnancy is associated with placental epigenetic changes with implications for inflammation
Source: Clin Epigenetics. 2021 Aug 26;13:165. doi: 10.1186/s13148-021-01153-y (PMC8393766; doi:10.1186/s13148-021-01153-y)
Supplement: Supplementary file 8 — Additional file 8: Table S5. Co-expressed genes in the turquoise WGCNA module and association with cg22363520 [file 13148_2021_1153_MOESM8_ESM.xlsx]

## Sheet: Table S5
Table S5: Co-expressed genes in the turquoise WGCNA module and association with cg22363520
beta: slope of regression of cg22363520 on gene expression
p: nominal p-value of regression of cg22363520 on gene expression
FDR: FDR-corrected p-value of regression of cg22363520 on gene expression in turquoise module
ensembl	beta	p	FDR	geneSymbol
ENSG00000144827	-4.48449	0.000132302	0.000833889	ABHD10
ENSG00000140526	-4.24977	0.00115624	0.00509077	ABHD2
ENSG00000097007	-1.74225	0.186905	0.293975	ABL1
ENSG00000143322	-4.52629	2.81751e-05	0.000215303	ABL2
ENSG00000099204	-2.00375	0.140773	0.235348	ABLIM1
ENSG00000173210	-5.75468	0.000459176	0.00232528	ABLIM3
ENSG00000146386	-0.580264	0.624543	0.733732	ABRACL
ENSG00000114626	-1.09567	0.331044	0.459764	ABTB1
ENSG00000251259	-0.595199	0.633938	0.74124	AC004069.1
ENSG00000117054	-2.62947	0.0274469	0.0640552	ACADM
ENSG00000114331	-0.781933	0.313031	0.442031	ACAP2
ENSG00000123130	-3.37305	0.000578024	0.00281991	ACOT9
ENSG00000151726	-2.17992	0.126589	0.218005	ACSL1
ENSG00000123983	-5.69625	2.10071e-13	1.51163e-11	ACSL3
ENSG00000107796	-6.26341	0.00704477	0.0224446	ACTA2
ENSG00000075624	-3.56214	0.000902191	0.00410022	ACTB
ENSG00000072110	-3.75213	0.00186925	0.00756896	ACTN1
ENSG00000115073	-2.93832	0.00497267	0.0168719	ACTR1B
ENSG00000138071	-0.753514	0.127597	0.218966	ACTR2
ENSG00000121989	-6.37634	3.88992e-08	6.78574e-07	ACVR2A
ENSG00000143537	-3.20933	0.00389817	0.0138521	ADAM15
ENSG00000151651	0.804113	0.600496	0.712753	ADAM8
ENSG00000168615	-3.34796	0.000320988	0.00173777	ADAM9
ENSG00000154734	-2.66016	0.0609313	0.123653	ADAMTS1
ENSG00000154736	-0.457464	0.813479	0.878402	ADAMTS5
ENSG00000184060	-3.43246	0.00821781	0.0253431	ADAP2
ENSG00000160710	0.779838	0.260382	0.384671	ADAR
ENSG00000087274	0.520196	0.402087	0.530079	ADD1
ENSG00000148700	-4.49894	0.000435581	0.00225234	ADD3
ENSG00000006831	-1.74973	0.0257848	0.0613365	ADIPOR2
ENSG00000133612	-2.50043	0.0389131	0.0856089	AGAP3
ENSG00000092847	-0.0924201	0.937026	0.961524	AGO1
ENSG00000126070	0.0134076	0.987361	0.99427	AGO3
ENSG00000134698	1.87497	0.0466523	0.099837	AGO4
ENSG00000160216	-1.09484	0.320716	0.448121	AGPAT3
ENSG00000126705	-7.00134	5.38416e-08	9.05727e-07	AHDC1
ENSG00000124942	-5.85423	5.07706e-16	7.30674e-14	AHNAK
ENSG00000204472	-0.93222	0.496016	0.620289	AIF1
ENSG00000126878	-3.27809	0.012902	0.0363488	AIF1L
ENSG00000110711	0.540759	0.63556	0.742634	AIP
ENSG00000106948	0.0991949	0.94678	0.968081	AKNA
ENSG00000204673	0.509552	0.544563	0.66652	AKT1S1
ENSG00000259865	0.902286	0.432023	0.560138	AL390728,6
ENSG00000148218	-1.31656	0.228781	0.347804	ALAD
ENSG00000170017	-19.3125	1.12222e-23	1.93807e-20	ALCAM
ENSG00000132965	-2.39648	0.127426	0.218966	ALOX5AP
ENSG00000073331	1.16964	0.272701	0.399033	ALPK1
ENSG00000178038	-2.63341	0.0259215	0.0615768	ALS2CL
ENSG00000183684	-0.749785	0.413439	0.540916	ALYREF
ENSG00000114019	-3.80988	0.00308912	0.0113994	AMOTL2
ENSG00000116337	2.7275	0.00754036	0.0236275	AMPD2
ENSG00000133805	-3.72841	0.000386262	0.00204468	AMPD3
ENSG00000166295	-1.28288	0.0630638	0.126788	ANAPC16
ENSG00000116194	-7.09381	5.43718e-05	0.00039125	ANGPTL1
ENSG00000154122	-0.418749	0.723323	0.81221	ANKH
ENSG00000206560	-4.40912	8.8834e-06	8.07454e-05	ANKRD28
ENSG00000065413	0.474071	0.704884	0.797207	ANKRD44
ENSG00000151458	-1.42081	0.279532	0.405333	ANKRD50
ENSG00000139645	-0.825941	0.411042	0.538596	ANKRD52
ENSG00000163516	-0.504654	0.615838	0.726966	ANKZF1
ENSG00000177119	-2.96641	0.000198723	0.00117131	ANO6
ENSG00000074855	-0.948812	0.455659	0.583134	ANO8
ENSG00000140350	1.73374	0.0240686	0.0585444	ANP32A
ENSG00000143401	-0.27007	0.773541	0.845509	ANP32E
ENSG00000169604	-7.26772	4.89561e-05	0.000358251	ANTXR1
ENSG00000163297	-1.9525	0.109117	0.194291	ANTXR2
ENSG00000072958	-1.79187	0.058474	0.11947	AP1M1
ENSG00000106367	-2.71135	0.00217006	0.00853689	AP1S1
ENSG00000182287	-1.36737	0.211769	0.327417	AP1S2
ENSG00000152056	-3.19994	0.0303964	0.0698996	AP1S3
ENSG00000157823	-0.368547	0.737545	0.818229	AP3S2
ENSG00000242802	-0.595006	0.566155	0.684698	AP5Z1
ENSG00000134982	-0.8599	0.393597	0.521675	APC
ENSG00000117362	-2.75736	5.60917e-05	0.000400291	APH1A
ENSG00000166181	-0.143742	0.88662	0.927433	API5
ENSG00000130208	-1.77752	0.313891	0.442522	APOC1
ENSG00000256053	-1.26189	0.13186	0.223915	APOPT1
ENSG00000142192	-3.14821	0.00304186	0.011249	APP
ENSG00000157500	-2.12105	0.00609853	0.0200995	APPL1
ENSG00000198931	-3.43446	0.000500251	0.00247545	APRT
ENSG00000186635	-2.43514	0.0193517	0.0495118	ARAP1
ENSG00000119682	0.433721	0.698379	0.79401	AREL1
ENSG00000134287	0.671798	0.353669	0.484366	ARF3
ENSG00000132254	-0.0905833	0.923073	0.950595	ARFIP2
ENSG00000175220	-1.31611	0.0817113	0.155243	ARHGAP1
ENSG00000071205	-4.46635	0.000287394	0.00159591	ARHGAP10
ENSG00000165322	-2.45664	0.00169379	0.00696469	ARHGAP12
ENSG00000146376	-3.03911	0.000612675	0.00295556	ARHGAP18
ENSG00000107863	-2.51595	0.000304673	0.00166659	ARHGAP21
ENSG00000275832	-0.530069	0.685275	0.784274	ARHGAP23
ENSG00000159314	-1.43028	0.124071	0.214486	ARHGAP27
ENSG00000137962	-5.5012	2.72041e-05	0.000208807	ARHGAP29
ENSG00000186517	0.214726	0.883582	0.926906	ARHGAP30
ENSG00000031081	-2.40655	0.0509154	0.106712	ARHGAP31
ENSG00000116584	1.11618	0.290873	0.417224	ARHGEF2
ENSG00000163947	-1.05496	0.288789	0.415962	ARHGEF3
ENSG00000129675	3.59797	0.0152882	0.0411614	ARHGEF6
ENSG00000179361	3.78595	1.71692e-05	0.000141872	ARID3B
ENSG00000213465	-2.24026	0.0168562	0.0442412	ARL2
ENSG00000102931	-1.97614	0.0194203	0.0496138	ARL2BP
ENSG00000138175	-5.48326	1.33427e-07	2.0213e-06	ARL3
ENSG00000130429	-0.544439	0.631934	0.7404	ARPC1B
ENSG00000242498	-1.57836	0.222146	0.338988	ARPIN
ENSG00000141480	-0.423067	0.765782	0.838622	ARRB2
ENSG00000151693	-13.427	1.7827e-19	7.69681e-17	ASAP2
ENSG00000138303	-0.842369	0.404521	0.531577	ASCC1
ENSG00000198356	-1.64926	0.0504283	0.10582	ASNA1
ENSG00000198363	-4.10748	3.41742e-06	3.55535e-05	ASPH
ENSG00000156802	2.03193	0.0847401	0.158555	ATAD2
ENSG00000115966	-0.753088	0.354207	0.484719	ATF2
ENSG00000085978	-1.88892	0.0542855	0.112546	ATG16L1
ENSG00000168010	0.618598	0.556774	0.678205	ATG16L2
ENSG00000184743	-5.45301	2.4244e-08	4.50209e-07	ATL3
ENSG00000149311	-0.258116	0.768409	0.840965	ATM
ENSG00000166454	-0.486335	0.531911	0.65615	ATMIN
ENSG00000058063	-3.00027	0.0231763	0.0570978	ATP11B
ENSG00000101974	0.340849	0.728753	0.81613	ATP11C
ENSG00000133657	-1.38683	0.12708	0.218593	ATP13A3
ENSG00000143153	-3.68888	0.00831428	0.0255494	ATP1B1
ENSG00000070961	-2.55447	0.0354994	0.0798275	ATP2B1
ENSG00000058668	-7.10331	5.60983e-13	3.58822e-11	ATP2B4
ENSG00000017260	-1.84869	0.00807737	0.0249546	ATP2C1
ENSG00000182220	-1.93139	0.00027656	0.00154569	ATP6AP2
ENSG00000088812	-2.25755	0.0439881	0.0948408	ATRN
ENSG00000124788	-4.87646	0.000580479	0.00282391	ATXN1
ENSG00000066427	-2.5857	0.0229277	0.0565659	ATXN3
ENSG00000167601	-7.09021	4.48949e-06	4.33148e-05	AXL
ENSG00000166710	-2.0383	0.172274	0.27497	B2M
ENSG00000176022	-1.83841	0.0834634	0.156863	B3GALT6
ENSG00000170340	-2.77416	0.00563501	0.018643	B3GNT2
ENSG00000117411	-5.45943	9.11596e-09	1.89678e-07	B4GALT2
ENSG00000027847	-1.88829	0.0290104	0.0671595	B4GALT7
ENSG00000174684	-3.14847	0.00252646	0.00973926	B4GAT1
ENSG00000138376	-0.175832	0.872863	0.920851	BARD1
ENSG00000176788	1.6715	0.094278	0.17358	BASP1
ENSG00000087088	-1.952	0.0915947	0.169362	BAX
ENSG00000060982	-9.69759	1.32808e-13	9.97217e-12	BCAT1
ENSG00000069399	0.301218	0.814333	0.878422	BCL3
ENSG00000099385	-3.29393	0.0014963	0.00631811	BCL7C
ENSG00000183337	-3.64415	0.00237566	0.00926132	BCOR
ENSG00000123095	-2.34715	0.0538289	0.111868	BHLHE41
ENSG00000185963	-1.72496	0.0408811	0.0892563	BICD2
ENSG00000112624	-1.91098	0.0532795	0.110994	BICRAL
ENSG00000110934	3.85828	0.00143466	0.00607271	BIN2
ENSG00000110330	-1.04721	0.108939	0.194291	BIRC2
ENSG00000134897	-4.50513	3.3271e-05	0.000250913	BIVM
ENSG00000166619	-1.06014	0.234816	0.354198	BLCAP
ENSG00000095585	-4.68892	6.39356e-05	0.000441667	BLNK
ENSG00000196072	-3.0609	0.0012515	0.00540335	BLOC1S2
ENSG00000188428	-2.19689	0.015776	0.0421099	BLOC1S5
ENSG00000104164	-0.0228193	0.976458	0.990219	BLOC1S6
ENSG00000125845	-5.7657	0.00100542	0.00450574	BMP2
ENSG00000138756	0.626886	0.580036	0.697117	BMP2K
ENSG00000204217	-0.0927891	0.902548	0.937846	BMPR2
ENSG00000164603	-1.91409	0.0524874	0.109476	BMT2
ENSG00000176171	-8.53937	3.08994e-11	1.33408e-09	BNIP3
ENSG00000185024	-0.352742	0.712914	0.804181	BRF1
ENSG00000184992	-0.0276125	0.981242	0.992295	BRI3BP
ENSG00000130303	-4.80026	0.00335292	0.0121905	BST2
ENSG00000133243	-3.24758	0.0027101	0.0103319	BTBD2
ENSG00000137656	-0.165895	0.840368	0.896981	BUD13
ENSG00000071462	-2.76475	0.0233719	0.0574157	BUD23
ENSG00000082153	-2.91932	5.78776e-05	0.000406319	BZW1
ENSG00000188070	-1.01072	0.403674	0.531267	C11orf95
ENSG00000187479	-10.1873	2.63382e-05	0.000205819	C11orf96
ENSG00000111412	-2.20653	0.0171394	0.0447701	C12orf49
ENSG00000235162	-1.26164	0.420806	0.548891	C12orf75
ENSG00000167747	1.3541	0.207818	0.322464	C19orf48
ENSG00000197982	-0.794743	0.288767	0.415962	C1orf122
ENSG00000173372	-5.92038	0.000956632	0.00431358	C1QA
ENSG00000173369	-6.1108	0.000319191	0.00173347	C1QB
ENSG00000159189	-1.95902	0.170381	0.273185	C1QC
ENSG00000182326	-5.39623	5.07439e-05	0.000369766	C1S
ENSG00000160226	-1.30296	0.122948	0.214007	C21orf2
ENSG00000171860	-1.00056	0.479215	0.604532	C3AR1
ENSG00000181744	-4.54163	0.00312253	0.0114493	C3orf58
ENSG00000112308	0.719442	0.346453	0.475616	C6orf62
ENSG00000146540	-1.71524	0.0959183	0.175483	C7orf50
ENSG00000135932	-2.40944	0.000827487	0.00384159	CAB39
ENSG00000012822	0.029593	0.979993	0.992295	CALCOCO1
ENSG00000122786	-3.04269	0.00540453	0.0180534	CALD1
ENSG00000143933	-3.2572	0.000156703	0.000949563	CALM2
ENSG00000160014	-0.414919	0.591813	0.705356	CALM3
ENSG00000110931	0.514765	0.607448	0.719028	CAMKK2
ENSG00000130559	-2.30908	0.0102932	0.0305435	CAMSAP1
ENSG00000171735	-2.14501	0.0126212	0.0359684	CAMTA1
ENSG00000042493	-8.22558	6.71498e-08	1.10445e-06	CAPG
ENSG00000162909	-9.48077	6.19769e-13	3.82264e-11	CAPN2
ENSG00000116489	0.949208	0.186331	0.29334	CAPZA1
ENSG00000198898	-0.0876018	0.8917	0.931056	CAPZA2
ENSG00000105483	2.35445	0.0577604	0.118612	CARD8
ENSG00000079691	-6.7283	1.00573e-07	1.56478e-06	CARMIL1
ENSG00000110619	-1.17541	0.114195	0.201858	CARS
ENSG00000166734	-2.14317	0.0585246	0.11947	CASC4
ENSG00000147044	-2.36544	0.0309714	0.0707509	CASK
ENSG00000137752	-0.545033	0.677401	0.776808	CASP1
ENSG00000121691	1.11026	0.358403	0.488526	CAT
ENSG00000105974	-7.60089	2.48547e-06	2.71671e-05	CAV1
ENSG00000105971	-10.4548	1.07511e-10	3.71341e-09	CAV2
ENSG00000177469	-8.02146	9.05773e-08	1.43511e-06	CAVIN1
ENSG00000110395	1.24615	0.264065	0.389113	CBL
ENSG00000183741	-4.11997	0.000398065	0.00208321	CBX6
ENSG00000100307	-1.24838	0.170772	0.27333	CBX7
ENSG00000175455	3.21781	0.00265496	0.0101441	CCDC14
ENSG00000147419	-1.60116	0.0726712	0.140699	CCDC25
ENSG00000152492	-1.05874	0.123175	0.214007	CCDC50
ENSG00000253276	-2.85431	0.0261441	0.0619354	CCDC71L
ENSG00000091986	-15.6514	3.15612e-19	1.09012e-16	CCDC80
ENSG00000149231	0.344439	0.735765	0.818229	CCDC82
ENSG00000115355	-1.30865	0.379003	0.506655	CCDC88A
ENSG00000119242	-1.59835	0.0983477	0.178974	CCDC92
ENSG00000108691	-6.87209	0.000329494	0.0017727	CCL2
ENSG00000110092	-8.72136	5.97581e-08	9.92329e-07	CCND1
ENSG00000118971	-6.67657	6.3547e-05	0.000440746	CCND2
ENSG00000112576	-1.41927	0.213925	0.329238	CCND3
ENSG00000138764	-3.29383	0.0223306	0.0553406	CCNG2
ENSG00000108100	-1.00553	0.291936	0.417752	CCNY
ENSG00000163249	-3.42635	0.00510327	0.0172811	CCNYL1
ENSG00000103540	-1.45562	0.157785	0.257714	CCP110
ENSG00000260916	-2.72741	0.00290927	0.0108289	CCPG1
ENSG00000163823	-1.84518	0.235638	0.354483	CCR1
ENSG00000163468	-0.698624	0.278276	0.404191	CCT3
ENSG00000135624	-1.72934	0.00696333	0.0222697	CCT7
ENSG00000177697	-5.45233	3.66928e-08	6.46617e-07	CD151
ENSG00000177575	-4.6127	0.00175787	0.00719394	CD163
ENSG00000198087	-1.16835	0.144739	0.24035	CD2AP
ENSG00000104894	-2.11537	0.259835	0.384521	CD37
ENSG00000026508	1.21661	0.302703	0.430616	CD44
ENSG00000116815	-3.18082	0.0103856	0.0307122	CD58
ENSG00000129226	-2.18166	0.114925	0.202688	CD68
ENSG00000019582	-3.43992	0.0624701	0.125888	CD74
ENSG00000110651	-3.95157	0.00028596	0.00159307	CD81
ENSG00000085117	-5.31961	0.00245618	0.0095108	CD82
ENSG00000066294	-0.816872	0.574752	0.692858	CD84
ENSG00000010278	-14.6092	1.0784e-12	5.82001e-11	CD9
ENSG00000002586	-6.57091	5.37835e-09	1.19585e-07	CD99
ENSG00000101224	-2.47206	0.01986	0.0504386	CDC25B
ENSG00000004897	0.514635	0.475024	0.601691	CDC27
ENSG00000143776	-2.22571	0.0673836	0.133148	CDC42BPA
ENSG00000128283	0.330298	0.75075	0.828993	CDC42EP1
ENSG00000163171	-2.37979	0.0392571	0.0860703	CDC42EP3
ENSG00000158985	0.112831	0.912762	0.945048	CDC42SE2
ENSG00000140937	-4.30971	0.0157562	0.0421099	CDH11
ENSG00000058091	-6.36959	4.32377e-07	5.45047e-06	CDK14
ENSG00000135446	-3.02828	0.000412753	0.00215355	CDK4
ENSG00000136861	-2.66085	0.00453023	0.0156474	CDK5RAP2
ENSG00000105810	-3.71593	0.000562196	0.00275828	CDK6
ENSG00000129757	-3.43615	0.00121911	0.00531665	CDKN1C
ENSG00000091527	-1.36805	0.0861666	0.160702	CDV3
ENSG00000115816	-0.968145	0.275018	0.400132	CEBPZ
ENSG00000048740	-0.341704	0.823998	0.883879	CELF2
ENSG00000117724	0.18672	0.884727	0.926906	CENPF
ENSG00000174799	-0.818933	0.390774	0.518729	CEP135
ENSG00000099814	-4.94384	1.44604e-05	0.00012302	CEP170B
ENSG00000101639	-0.32503	0.758233	0.834056	CEP192
ENSG00000198707	-2.99479	0.0233371	0.0574119	CEP290
ENSG00000148019	0.444693	0.693683	0.790386	CEP78
ENSG00000167123	-7.85955	2.21538e-13	1.53039e-11	CERCAM
ENSG00000139624	-2.12731	0.0416002	0.0905971	CERS5
ENSG00000172292	-9.83459	4.1318e-15	4.75708e-13	CERS6
ENSG00000197766	-4.09164	0.00364114	0.0130733	CFD
ENSG00000165410	-3.59347	0.00867251	0.0265557	CFL2
ENSG00000003402	-0.390632	0.618458	0.728095	CFLAR
ENSG00000128849	-0.310414	0.810497	0.875925	CGNL1
ENSG00000131778	-0.00753106	0.994384	0.997851	CHD1L
ENSG00000147457	0.748711	0.435238	0.563038	CHMP7
ENSG00000136213	-2.16888	0.0865342	0.161039	CHST12
ENSG00000079432	0.471242	0.591288	0.705217	CIC
ENSG00000100865	-4.19776	9.68503e-06	8.62167e-05	CINP
ENSG00000164442	-4.09215	0.00290945	0.0108289	CITED2
ENSG00000217555	-2.05489	0.0683588	0.13446	CKLF
ENSG00000074054	0.361944	0.639373	0.744922	CLASP1
ENSG00000166250	-5.51544	0.000668527	0.00318936	CLMP
ENSG00000125656	-1.79501	0.063762	0.127598	CLPP
ENSG00000103351	-4.7448	2.70827e-05	0.000208807	CLUAP1
ENSG00000153815	-0.687658	0.540929	0.663012	CMIP
ENSG00000174600	-4.72626	0.00639674	0.0208739	CMKLR1
ENSG00000162368	-2.0312	0.0110936	0.0323081	CMPK1
ENSG00000140931	-1.66233	0.129242	0.220337	CMTM3
ENSG00000091317	0.818405	0.177638	0.28145	CMTM6
ENSG00000100528	-4.35085	3.9924e-07	5.10731e-06	CNIH1
ENSG00000064666	-1.9468	0.198611	0.309009	CNN2
ENSG00000155508	-0.774959	0.341676	0.4709	CNOT8
ENSG00000137161	-2.98075	0.0147825	0.0402036	CNPY3
ENSG00000119397	-0.0807156	0.951108	0.971356	CNTRL
ENSG00000103051	-0.154363	0.856337	0.908251	COG4
ENSG00000065618	-16.3103	5.6266e-11	2.2598e-09	COL17A1
ENSG00000108821	-15.7346	3.47966e-09	8.23202e-08	COL1A1
ENSG00000164692	-15.5785	2.74289e-09	6.76709e-08	COL1A2
ENSG00000196739	-1.00715	0.563663	0.682691	COL27A1
ENSG00000168542	-14.2764	6.31432e-10	1.78768e-08	COL3A1
ENSG00000187498	-1.20297	0.425482	0.554154	COL4A1
ENSG00000134871	-1.64597	0.367494	0.49715	COL4A2
ENSG00000130635	-13.4415	4.56691e-09	1.03777e-07	COL5A1
ENSG00000204262	-8.61431	8.13649e-08	1.31324e-06	COL5A2
ENSG00000142156	-8.67997	0.000296829	0.00163777	COL6A1
ENSG00000142173	-8.93585	0.000344333	0.00184678	COL6A2
ENSG00000163359	-5.90888	0.00930398	0.0281082	COL6A3
ENSG00000114270	-8.25293	3.30273e-10	1.03706e-08	COL7A1
ENSG00000172301	-4.66036	2.52915e-06	2.74707e-05	COPRS
ENSG00000198612	-3.60568	3.6293e-06	3.70876e-05	COPS8
ENSG00000173085	-1.43655	0.172855	0.275642	COQ2
ENSG00000137449	-2.82391	0.0139328	0.0384377	CPEB2
ENSG00000106034	0.782656	0.604966	0.71702	CPED1
ENSG00000197603	-1.06281	0.365432	0.495759	CPLANE1
ENSG00000080819	1.56598	0.137375	0.23056	CPOX
ENSG00000104324	-2.96493	0.0130501	0.0366463	CPQ
ENSG00000071894	-1.89599	0.102894	0.186072	CPSF1
ENSG00000110090	-3.59011	0.0098942	0.0295117	CPT1A
ENSG00000118260	0.0383856	0.965323	0.98181	CREB1
ENSG00000157613	-8.29173	3.92318e-06	3.91638e-05	CREB3L1
ENSG00000163703	-3.04064	0.00520796	0.0175324	CRELD1
ENSG00000103196	-7.5722	3.8864e-06	3.91261e-05	CRISPLD2
ENSG00000005469	-5.5908	3.405e-05	0.000253467	CROT
ENSG00000170275	-3.16103	0.0149469	0.0405232	CRTAP
ENSG00000121671	-1.91741	0.0579942	0.118809	CRY2
ENSG00000080200	-1.22838	0.214091	0.329238	CRYBG3
ENSG00000062485	0.268502	0.719758	0.808981	CS
ENSG00000139631	-0.884817	0.415882	0.543289	CSAD
ENSG00000169826	-3.50064	0.00658413	0.0213141	CSGALNACT2
ENSG00000141551	0.663562	0.332203	0.460815	CSNK1D
ENSG00000213923	0.300131	0.761676	0.836872	CSNK1E
ENSG00000151292	0.70935	0.494762	0.619469	CSNK1G3
ENSG00000101439	-3.05577	0.00289385	0.0108289	CST3
ENSG00000175315	-6.67758	0.000878636	0.00402168	CST6
ENSG00000160213	-8.21006	8.53881e-14	6.70297e-12	CSTB
ENSG00000060069	0.576569	0.470924	0.598885	CTDP1
ENSG00000118523	-3.92166	0.0417066	0.0907146	CTGF
ENSG00000164932	-7.28187	0.000143039	0.000888593	CTHRC1
ENSG00000178585	-3.31463	0.00452266	0.0156474	CTNNBIP1
ENSG00000164733	-1.53426	0.0223349	0.0553406	CTSB
ENSG00000109861	-3.41566	0.00302091	0.0111955	CTSC
ENSG00000163131	0.145643	0.916751	0.947381	CTSS
ENSG00000101160	-3.96098	0.0012232	0.00532108	CTSZ
ENSG00000107874	-0.404856	0.66953	0.770339	CUEDC2
ENSG00000158290	-0.788933	0.425899	0.554278	CUL4B
ENSG00000112659	-1.36445	0.208241	0.32283	CUL9
ENSG00000121966	3.55172	0.0131408	0.0368412	CXCR4
ENSG00000103018	0.259893	0.715613	0.806174	CYB5B
ENSG00000100243	-4.19931	2.71258e-08	4.93119e-07	CYB5R3
ENSG00000165168	-0.511827	0.703999	0.797207	CYBB
ENSG00000178927	2.67118	0.0073686	0.0232382	CYBC1
ENSG00000071967	-5.22885	0.000379945	0.0020252	CYBRD1
ENSG00000273749	-4.10493	1.75497e-05	0.000144325	CYFIP1
ENSG00000055163	-1.65019	0.231896	0.350995	CYFIP2
ENSG00000083799	-2.055	0.0396048	0.086579	CYLD
ENSG00000138061	-3.27183	0.0464896	0.0996124	CYP1B1
ENSG00000142871	-6.89658	0.00220481	0.00865386	CYR61
ENSG00000108669	-1.38781	0.150701	0.247161	CYTH1
ENSG00000100055	-1.98389	0.16838	0.270743	CYTH4
ENSG00000222041	-6.16592	1.38793e-07	2.05678e-06	CYTOR
ENSG00000178149	-3.25094	0.000880253	0.00402168	DALRD3
ENSG00000112977	-1.84039	0.0169735	0.0444814	DAP
ENSG00000070190	-7.42378	1.92298e-09	4.81302e-08	DAPP1
ENSG00000122741	-1.84696	0.0133948	0.037311	DCAF10
ENSG00000143164	-0.444388	0.558885	0.679236	DCAF6
ENSG00000136485	-0.474752	0.559637	0.679672	DCAF7
ENSG00000164465	-1.74444	0.163594	0.264539	DCBLD1
ENSG00000057019	-3.79687	0.00139745	0.00592972	DCBLD2
ENSG00000011465	-12.0557	2.26855e-08	4.25847e-07	DCN
ENSG00000129187	-3.00775	0.00719572	0.0227601	DCTD
ENSG00000188215	-2.05757	0.0489527	0.103732	DCUN1D3
ENSG00000213722	-5.32979	1.32104e-09	3.45673e-08	DDAH2
ENSG00000100523	0.0119325	0.991462	0.996076	DDHD1
ENSG00000085788	-3.10547	0.00705197	0.0224446	DDHD2
ENSG00000168209	-8.6315	3.09085e-07	4.13791e-06	DDIT4
ENSG00000178105	-1.02577	0.307565	0.435739	DDX10
ENSG00000088205	-1.11732	0.081867	0.15527	DDX18
ENSG00000198231	-0.808324	0.160682	0.261297	DDX42
ENSG00000108654	0.685664	0.323876	0.451805	DDX5
ENSG00000107201	-0.948576	0.3479	0.476844	DDX58
ENSG00000181381	2.60826	0.0165292	0.0436482	DDX60L
ENSG00000174485	1.20523	0.234888	0.354198	DENND4A
ENSG00000137145	-1.57235	0.0715534	0.139159	DENND4C
ENSG00000184014	1.0159	0.176407	0.280287	DENND5A
ENSG00000100418	-0.155464	0.843788	0.898964	DESI1
ENSG00000160049	-1.10754	0.129185	0.220337	DFFA
ENSG00000077044	-0.499565	0.692668	0.790117	DGKD
ENSG00000102780	-0.0329265	0.978414	0.99162	DGKH
ENSG00000181192	-0.73211	0.485235	0.609013	DHTKD1
ENSG00000163214	0.20912	0.84901	0.902857	DHX57
ENSG00000086189	1.37182	0.278014	0.40415	DIMT1
ENSG00000151240	-4.51958	6.53707e-06	6.10244e-05	DIP2C
ENSG00000166938	-3.86401	0.000476268	0.00238063	DIS3L
ENSG00000150764	-6.50337	2.91564e-10	9.32464e-09	DIXDC1
ENSG00000198947	-1.35821	0.263957	0.389113	DMD
ENSG00000135164	-1.2383	0.170996	0.273435	DMTF1
ENSG00000172869	-0.989619	0.274674	0.399968	DMXL1
ENSG00000104093	1.66017	0.0933795	0.172109	DMXL2
ENSG00000140403	-3.62866	0.00964611	0.0288715	DNAJA4
ENSG00000162616	-4.70964	0.000260459	0.0014748	DNAJB4
ENSG00000105993	-0.804216	0.262032	0.386777	DNAJB6
ENSG00000077232	-0.708093	0.451747	0.578759	DNAJC10
ENSG00000120675	-8.07011	2.27586e-12	1.19103e-10	DNAJC15
ENSG00000105612	-0.111918	0.912008	0.944834	DNASE2
ENSG00000107554	-1.38114	0.140266	0.234728	DNMBP
ENSG00000197635	0.413602	0.736649	0.818229	DPP4
ENSG00000176978	-4.70275	8.91993e-05	0.000587966	DPP7
ENSG00000092964	-6.05743	3.16652e-07	4.20659e-06	DPYSL2
ENSG00000117505	-0.549531	0.379624	0.506655	DR1
ENSG00000136048	-0.350856	0.73162	0.817152	DRAM1
ENSG00000175550	-2.01619	0.004223	0.0147934	DRAP1
ENSG00000134762	-10.3793	7.10184e-15	7.66554e-13	DSC3
ENSG00000046604	-5.86952	2.85583e-10	9.30568e-09	DSG2
ENSG00000151914	-11.3373	1.42169e-15	1.75375e-13	DST
ENSG00000133059	-3.53257	0.000885852	0.00403659	DSTYK
ENSG00000163840	-0.63364	0.415653	0.543289	DTX3L
ENSG00000276023	-2.7757	0.0062943	0.0206267	DUSP14
ENSG00000112679	-0.882532	0.319496	0.447139	DUSP22
ENSG00000138166	-0.0591352	0.959029	0.976558	DUSP5
ENSG00000139318	-0.645365	0.585628	0.701372	DUSP6
ENSG00000107404	-3.77518	6.06048e-05	0.000423743	DVL1
ENSG00000198919	-0.252601	0.829501	0.888126	DZIP3
ENSG00000112242	1.87951	0.146314	0.242267	E2F3
ENSG00000117298	-6.09162	0.000493114	0.0024542	ECE1
ENSG00000121310	-0.889622	0.475587	0.601691	ECHDC2
ENSG00000078401	-12.2536	7.02254e-14	5.77521e-12	EDN1
ENSG00000103319	-1.9399	0.119764	0.209133	EEF2K
ENSG00000142634	1.52402	0.061089	0.123827	EFHD2
ENSG00000090776	1.42776	0.201155	0.312405	EFNB1
ENSG00000125266	-6.33535	2.68982e-06	2.88529e-05	EFNB2
ENSG00000135766	-3.64294	0.000758663	0.00357006	EGLN1
ENSG00000120738	-7.93177	0.0012864	0.00551268	EGR1
ENSG00000115504	-4.47878	0.000769989	0.00361351	EHBP1
ENSG00000173442	-0.418562	0.656062	0.757716	EHBP1L1
ENSG00000103966	-3.80756	0.000142412	0.000887887	EHD4
ENSG00000055332	-1.71908	0.0187024	0.0482076	EIF2AK2
ENSG00000128829	-2.92452	0.00125032	0.00540335	EIF2AK4
ENSG00000100353	-1.80746	0.00178687	0.00729534	EIF3D
ENSG00000148730	-1.34874	0.0328039	0.0743469	EIF4EBP2
ENSG00000075151	-2.58173	0.0159223	0.0423696	EIF4G3
ENSG00000066044	-2.3471	0.000791376	0.0036938	ELAVL1
ENSG00000102034	0.694294	0.48478	0.608884	ELF4
ENSG00000111145	-2.69048	0.0622959	0.12583	ELK3
ENSG00000158711	0.6826	0.504533	0.627758	ELK4
ENSG00000102890	-1.87957	0.105546	0.19027	ELMO3
ENSG00000156030	-1.49383	0.0966927	0.176334	ELMSAN1
ENSG00000066322	-3.11704	0.000185814	0.00110656	ELOVL1
ENSG00000197977	-3.15946	0.0703822	0.137656	ELOVL2
ENSG00000170291	-1.15357	0.333558	0.461583	ELP5
ENSG00000170571	1.94891	0.158501	0.258237	EMB
ENSG00000134531	-20.5424	1.16811e-16	2.34249e-14	EMP1
ENSG00000154380	-1.80911	0.150397	0.246946	ENAH
ENSG00000149218	-7.37571	6.58842e-11	2.58596e-09	ENDOD1
ENSG00000167280	1.54495	0.129021	0.220337	ENGASE
ENSG00000197594	-7.13572	0.000200297	0.00117657	ENPP1
ENSG00000088367	-4.01326	0.000807078	0.00375694	EPB41L1
ENSG00000129595	-2.5612	0.0108527	0.031767	EPB41L4A
ENSG00000142627	-6.92521	2.13121e-07	2.99236e-06	EPHA2
ENSG00000072134	-4.07947	2.84864e-06	3.03679e-05	EPN2
ENSG00000127527	-0.0776851	0.936234	0.961282	EPS15L1
ENSG00000151491	-0.0900834	0.941211	0.9641	EPS8
ENSG00000133106	-4.71065	0.000722385	0.00341797	EPSTI1
ENSG00000113719	-1.26655	0.121271	0.211337	ERGIC1
ENSG00000125991	-1.17265	0.0897615	0.166686	ERGIC3
ENSG00000197930	-2.63201	0.0107256	0.0315557	ERO1A
ENSG00000089048	-2.12002	0.0121144	0.0349199	ESF1
ENSG00000139641	-0.731845	0.491358	0.615803	ESYT1
ENSG00000105755	-4.80369	1.52256e-05	0.000127644	ETHE1
ENSG00000134954	-2.19632	0.16326	0.264457	ETS1
ENSG00000157557	-5.24006	0.00012622	0.000801406	ETS2
ENSG00000139083	-1.99648	0.0996265	0.18111	ETV6
ENSG00000185862	-1.15091	0.475299	0.601691	EVI2B
ENSG00000196405	0.922505	0.368378	0.497411	EVL
ENSG00000131558	-1.81475	0.0383631	0.0846144	EXOC4
ENSG00000223496	-0.927582	0.338928	0.467888	EXOSC6
ENSG00000075914	-4.46024	3.37509e-06	3.5326e-05	EXOSC7
ENSG00000182197	-3.3639	0.000962035	0.00432665	EXT1
ENSG00000158161	-1.69996	0.0390564	0.0858148	EYA3
ENSG00000106462	4.28083	0.000263677	0.00148329	EZH2
ENSG00000117525	-8.82529	0.000237829	0.00136455	F3
ENSG00000162585	-2.49622	0.012855	0.0363488	FAAP20
ENSG00000149485	-2.31902	0.0752689	0.145077	FADS1
ENSG00000134824	-4.46776	0.0262378	0.0619871	FADS2
ENSG00000221968	0.903458	0.542434	0.664385	FADS3
ENSG00000180185	-1.17126	0.195516	0.304743	FAHD1
ENSG00000167106	-5.65348	2.10246e-07	2.97619e-06	FAM102A
ENSG00000166801	-0.230137	0.856712	0.908251	FAM111A
ENSG00000197712	-5.75855	1.78993e-09	4.54589e-08	FAM114A1
ENSG00000138439	-2.65469	0.024584	0.0593799	FAM117B
ENSG00000135842	-3.30009	0.090457	0.167715	FAM129A
ENSG00000174132	-2.87829	0.00450965	0.0156389	FAM174A
ENSG00000151327	-3.13732	1.38703e-07	2.05678e-06	FAM177A1
ENSG00000164125	-6.73549	0.000145752	0.000898977	FAM198B
ENSG00000237765	-2.6937	0.0127627	0.036273	FAM200B
ENSG00000163946	-0.966524	0.150427	0.246946	FAM208A
ENSG00000108021	-1.07316	0.132261	0.223982	FAM208B
ENSG00000177150	-2.05736	0.0128768	0.0363488	FAM210A
ENSG00000196227	-2.83019	0.00653699	0.0212207	FAM217B
ENSG00000173065	-2.91146	0.000519209	0.00256192	FAM222B
ENSG00000167930	-1.52264	0.0741238	0.14319	FAM234A
ENSG00000196937	-2.94606	0.00347291	0.0126002	FAM3C
ENSG00000153310	-0.945962	0.28927	0.416107	FAM49B
ENSG00000120709	1.29627	0.0954318	0.174958	FAM53C
ENSG00000009780	-1.57615	0.158471	0.258237	FAM76A
ENSG00000176973	-0.0179038	0.982527	0.992295	FAM89B
ENSG00000137414	-1.22626	0.216549	0.332132	FAM8A1
ENSG00000197601	-1.54718	0.192059	0.300168	FAR1
ENSG00000152767	-1.49627	0.289612	0.416107	FARP1
ENSG00000083857	-5.36081	0.000158189	0.000955217	FAT1
ENSG00000163520	-6.08266	6.12583e-05	0.000426585	FBLN2
ENSG00000140092	-1.2625	0.397612	0.525384	FBLN5
ENSG00000166147	-9.12118	8.92244e-11	3.1447e-09	FBN1
ENSG00000118564	-3.45685	0.000328598	0.0017727	FBXL5
ENSG00000156804	-1.39525	0.18253	0.288144	FBXO32
ENSG00000158869	1.13124	0.451351	0.578681	FCER1G
ENSG00000143226	-0.46915	0.732266	0.817152	FCGR2A
ENSG00000203747	-0.87348	0.556859	0.678205	FCGR3A
ENSG00000162747	1.25808	0.473294	0.600152	FCGR3B
ENSG00000104870	-4.55197	0.000206231	0.00119919	FCGRT
ENSG00000197948	-0.139981	0.893741	0.93206	FCHSD1
ENSG00000137478	-1.26198	0.214288	0.329249	FCHSD2
ENSG00000160752	-0.729839	0.41871	0.54657	FDPS
ENSG00000169018	-0.0894597	0.890777	0.930655	FEM1B
ENSG00000151422	-2.77974	0.00356312	0.0128734	FER
ENSG00000101311	-2.85676	0.0183936	0.0476248	FERMT1
ENSG00000073712	-1.72321	0.0209435	0.0525718	FERMT2
ENSG00000149781	0.836421	0.531258	0.65615	FERMT3
ENSG00000127951	-0.538039	0.726922	0.814819	FGL2
ENSG00000135723	-0.321397	0.777451	0.848173	FHOD1
ENSG00000168386	-4.59855	0.0160402	0.0425521	FILIP1L
ENSG00000106080	-7.81003	1.31876e-08	2.61781e-07	FKBP14
ENSG00000088832	-0.751144	0.354565	0.484825	FKBP1A
ENSG00000096060	-5.28412	0.00275673	0.0104635	FKBP5
ENSG00000196924	-10.0562	1.07572e-06	1.24683e-05	FLNA
ENSG00000136068	-11.1738	5.07923e-13	3.37378e-11	FLNB
ENSG00000137312	0.419118	0.598376	0.710726	FLOT1
ENSG00000187239	-0.317665	0.764695	0.838622	FNBP1
ENSG00000137942	-3.48308	0.00240015	0.00933571	FNBP1L
ENSG00000052795	-2.7896	0.00745089	0.0234384	FNIP2
ENSG00000165457	-3.82164	0.0136451	0.0378253	FOLR2
ENSG00000170345	-3.09154	0.168528	0.270743	FOS
ENSG00000125740	-4.25481	0.0834723	0.156863	FOSB
ENSG00000075426	-5.43213	6.5121e-05	0.000446201	FOSL2
ENSG00000054598	-2.78911	0.0237106	0.0579181	FOXC1
ENSG00000065970	-0.065613	0.953483	0.973207	FOXJ2
ENSG00000164916	-1.95155	0.117296	0.206019	FOXK1
ENSG00000053254	-0.489242	0.58709	0.702149	FOXN3
ENSG00000150907	-3.2881	0.0215933	0.0538895	FOXO1
ENSG00000114861	-3.55859	0.00693439	0.0222596	FOXP1
ENSG00000171051	1.35478	0.368177	0.497411	FPR1
ENSG00000148690	-0.959943	0.267641	0.39371	FRA10AC1
ENSG00000151474	0.361186	0.737871	0.818229	FRMD4A
ENSG00000075539	-1.76173	0.0186833	0.0482076	FRYL
ENSG00000075618	-6.76602	7.20816e-06	6.69274e-05	FSCN1
ENSG00000134363	-3.76435	0.0118257	0.0342095	FST
ENSG00000167996	-4.68434	0.000451516	0.00232528	FTH1
ENSG00000087086	-4.6669	0.000146393	0.000899715	FTL
ENSG00000162613	-0.360154	0.475917	0.601691	FUBP1
ENSG00000089280	0.709182	0.258079	0.382918	FUS
ENSG00000196968	-2.77556	0.00922433	0.0279481	FUT11
ENSG00000082074	3.92142	0.0036222	0.0130324	FYB1
ENSG00000010810	-3.88158	0.00289985	0.0108289	FYN
ENSG00000145907	-2.08146	0.00227599	0.00891299	G3BP1
ENSG00000116717	-5.33431	3.37903e-05	0.000253467	GADD45A
ENSG00000099860	-3.74367	0.00125976	0.00542547	GADD45B
ENSG00000131386	-3.40183	0.0377411	0.08367	GALNT15
ENSG00000109586	-2.31195	0.0635308	0.127283	GALNT7
ENSG00000183087	-7.61976	3.47629e-06	3.58375e-05	GAS6
ENSG00000007237	0.518976	0.580056	0.697117	GAS7
ENSG00000117228	-0.406306	0.730999	0.81711	GBP1
ENSG00000162645	0.2729	0.7582	0.834056	GBP2
ENSG00000115271	2.19453	0.0713507	0.139159	GCA
ENSG00000089154	-0.453438	0.532442	0.656337	GCN1
ENSG00000145990	-5.87745	6.67651e-05	0.00045395	GFOD1
ENSG00000133574	1.55973	0.333232	0.461583	GIMAP4
ENSG00000139436	0.510791	0.47979	0.604816	GIT2
ENSG00000152661	-8.99132	8.51395e-10	2.3339e-08	GJA1
ENSG00000175066	-2.79757	0.0132497	0.0370264	GK5
ENSG00000170266	-3.03592	0.0197318	0.0502607	GLB1
ENSG00000107249	-6.06688	5.05234e-07	6.23242e-06	GLIS3
ENSG00000198715	-1.95581	0.00199194	0.00794475	GLMP
ENSG00000115419	-5.01962	6.53671e-05	0.000446201	GLS
ENSG00000130755	0.438822	0.732929	0.817152	GMFG
ENSG00000163655	-0.525958	0.595483	0.708752	GMPS
ENSG00000146535	0.663394	0.536733	0.661154	GNA12
ENSG00000120063	0.711138	0.371614	0.500216	GNA13
ENSG00000114353	-1.56383	0.0339901	0.0768337	GNAI2
ENSG00000078369	-3.0468	3.89675e-06	3.91261e-05	GNB1
ENSG00000114450	-2.29689	0.0959743	0.175483	GNB4
ENSG00000204590	-0.920661	0.21946	0.335702	GNL1
ENSG00000100522	-3.87081	1.04068e-05	9.16969e-05	GNPNAT1
ENSG00000111670	-2.27321	0.0388129	0.0854972	GNPTAB
ENSG00000173905	-4.04577	0.00110147	0.00487752	GOLIM4
ENSG00000125166	-2.71488	0.00182369	0.00741063	GOT2
ENSG00000158669	-0.743518	0.392263	0.520306	GPAT4
ENSG00000152133	-1.8761	0.0702519	0.137557	GPATCH11
ENSG00000089916	-0.437496	0.614895	0.726581	GPATCH2L
ENSG00000160818	-1.52406	0.156616	0.256132	GPATCH4
ENSG00000159592	-0.562829	0.304172	0.43235	GPBP1L1
ENSG00000063660	-4.24964	0.000452904	0.00232528	GPC1
ENSG00000076716	-0.611773	0.694506	0.790647	GPC4
ENSG00000125772	-0.453235	0.589304	0.703823	GPCPD1
ENSG00000105220	-5.06915	2.24581e-06	2.50227e-05	GPI
ENSG00000142751	-1.73539	0.0453928	0.0975043	GPN2
ENSG00000163328	-4.00354	0.000955088	0.00431358	GPR155
ENSG00000152749	-3.18557	0.0115649	0.0335111	GPR180
ENSG00000138271	-1.62213	0.165409	0.266475	GPR87
ENSG00000164294	-7.35686	5.40107e-09	1.19585e-07	GPX8
ENSG00000177885	-0.698469	0.342451	0.471245	GRB2
ENSG00000186088	0.418783	0.749586	0.828237	GSAP
ENSG00000104687	1.20729	0.354857	0.484841	GSR
ENSG00000111358	-1.59785	0.100991	0.182821	GTF2H3
ENSG00000125484	-0.742963	0.379374	0.506655	GTF3C4
ENSG00000100226	1.58964	0.0814835	0.15498	GTPBP1
ENSG00000172432	-1.32035	0.30191	0.429842	GTPBP2
ENSG00000138867	0.547407	0.642717	0.747457	GUCD1
ENSG00000105968	-0.724705	0.295435	0.421666	H2AFV
ENSG00000049239	-2.17769	0.1457	0.241482	H6PD
ENSG00000206527	-8.83478	3.32616e-12	1.59563e-10	HACD2
ENSG00000137814	-2.46125	0.0130084	0.0365888	HAUS2
ENSG00000214367	-1.87804	0.0846913	0.158555	HAUS3
ENSG00000143575	-1.78063	0.0144763	0.0395578	HAX1
ENSG00000103145	-4.53326	3.03967e-07	4.10118e-06	HCFC1R1
ENSG00000101336	-0.404361	0.765615	0.838622	HCK
ENSG00000180353	1.24539	0.200884	0.312266	HCLS1
ENSG00000126264	-1.92173	0.160863	0.261346	HCST
ENSG00000061273	-1.32204	0.249322	0.372224	HDAC7
ENSG00000155393	0.608345	0.587517	0.702174	HEATR3
ENSG00000068097	-2.61733	0.0263501	0.0620828	HEATR6
ENSG00000112406	2.20311	0.00457453	0.0157485	HECA
ENSG00000173706	-3.08272	0.0151178	0.0408582	HEG1
ENSG00000198265	1.50947	0.0285981	0.066369	HELZ
ENSG00000128731	-1.75464	0.0555685	0.114382	HERC2
ENSG00000148634	0.364004	0.621323	0.730944	HERC4
ENSG00000100644	-4.07895	9.41172e-08	1.47764e-06	HIF1A
ENSG00000124440	-7.31091	0.000140639	0.000880015	HIF3A
ENSG00000146066	-0.806835	0.331179	0.459764	HIGD2A
ENSG00000127946	-1.06087	0.465191	0.59203	HIP1
ENSG00000163349	1.32113	0.023502	0.05749	HIPK1
ENSG00000064393	-3.60408	0.0127734	0.036273	HIPK2
ENSG00000095951	-7.02741	7.02259e-12	3.19158e-10	HIVEP1
ENSG00000206503	-0.294839	0.855502	0.908084	HLA-A
ENSG00000234745	-0.550925	0.715601	0.806174	HLA-B
ENSG00000231389	-2.07162	0.272877	0.399033	HLA-DPA1
ENSG00000223865	-2.01706	0.244615	0.366074	HLA-DPB1
ENSG00000204287	-4.55727	0.0157601	0.0421099	HLA-DRA
ENSG00000196126	-2.97021	0.139056	0.232928	HLA-DRB1
ENSG00000204592	-2.26848	0.0245187	0.059305	HLA-E
ENSG00000140382	-1.9201	0.0645716	0.128919	HMG20A
ENSG00000137309	-0.919731	0.366527	0.496854	HMGA1
ENSG00000189403	-1.88067	0.0183744	0.0476248	HMGB1
ENSG00000164104	1.14975	0.317119	0.444673	HMGB2
ENSG00000118418	-1.64787	0.0337243	0.0763327	HMGN3
ENSG00000100292	-1.34313	0.293779	0.419649	HMOX1
ENSG00000150540	-1.70184	0.126569	0.218005	HNMT
ENSG00000135486	-0.639594	0.389618	0.517592	HNRNPA1
ENSG00000153187	0.0523876	0.88097	0.926262	HNRNPU
ENSG00000152413	-0.744247	0.461518	0.588657	HOMER1
ENSG00000051128	-4.98264	2.52632e-05	0.000198316	HOMER3
ENSG00000100099	-0.57784	0.48771	0.611674	HPS4
ENSG00000110756	-1.46142	0.0714181	0.139159	HPS5
ENSG00000153936	-1.5398	0.142002	0.237174	HS2ST1
ENSG00000136720	-0.225464	0.842369	0.898007	HS6ST1
ENSG00000198189	-2.98182	0.0076611	0.0238391	HSD17B11
ENSG00000149084	-3.30062	0.00120333	0.00526112	HSD17B12
ENSG00000185122	-1.53809	0.0521204	0.108841	HSF1
ENSG00000120694	-3.16485	0.00663178	0.0214076	HSPH1
ENSG00000134330	-2.96109	0.00229863	0.00898129	IAH1
ENSG00000005700	-0.397582	0.633211	0.740892	IBTK
ENSG00000128915	0.289807	0.718864	0.808781	ICE2
ENSG00000115738	-2.7032	0.0167477	0.0440904	ID2
ENSG00000172201	-10.2942	7.01896e-11	2.60069e-09	ID4
ENSG00000010404	-1.18614	0.0499969	0.105298	IDS
ENSG00000137331	-4.02033	0.0125078	0.035704	IER3
ENSG00000163565	-1.85775	0.1905	0.298794	IFI16
ENSG00000165949	-4.08146	0.0199789	0.0506659	IFI27
ENSG00000119922	2.30713	0.0578895	0.118735	IFIT2
ENSG00000119917	-0.85856	0.540807	0.663012	IFIT3
ENSG00000185201	-0.233425	0.872657	0.920851	IFITM2
ENSG00000142089	-5.43948	1.70374e-05	0.00014146	IFITM3
ENSG00000142166	-2.34482	0.00546777	0.0181725	IFNAR1
ENSG00000159110	1.07614	0.3279	0.45668	IFNAR2
ENSG00000159128	-2.5352	0.0674767	0.13318	IFNGR2
ENSG00000140443	-1.54511	0.0765221	0.147001	IGF1R
ENSG00000146674	-9.31266	4.3447e-06	4.23915e-05	IGFBP3
ENSG00000141753	-7.55261	0.000476953	0.00238063	IGFBP4
ENSG00000163453	-6.96685	0.00547174	0.0181725	IGFBP7
ENSG00000211899	1.82309	0.441812	0.569008	IGHM
ENSG00000140749	-1.06	0.434877	0.562992	IGSF6
ENSG00000166130	-2.52247	0.0490994	0.103788	IKBIP
ENSG00000243646	0.336378	0.784418	0.852006	IL10RB
ENSG00000131724	-2.82478	0.00796817	0.0246613	IL13RA1
ENSG00000177663	-1.47877	0.315072	0.442927	IL17RA
ENSG00000115590	-7.43871	0.000292474	0.00161892	IL1R2
ENSG00000115602	-2.37508	0.285722	0.412577	IL1RL1
ENSG00000077238	1.50223	0.187928	0.295315	IL4R
ENSG00000160712	1.87905	0.229084	0.347958	IL6R
ENSG00000134352	-0.82798	0.583067	0.699276	IL6ST
ENSG00000166333	-1.71428	0.0492826	0.104048	ILK
ENSG00000132323	1.85013	0.0132192	0.0370009	ILKAP
ENSG00000259330	0.367123	0.756783	0.833523	INAFM2
ENSG00000203485	-3.64677	6.81052e-05	0.000459444	INF2
ENSG00000148153	-2.44291	0.0243383	0.0591171	INIP
ENSG00000169592	-1.49776	0.0809195	0.154247	INO80E
ENSG00000068383	-1.24146	0.268186	0.394176	INPP5A
ENSG00000168918	2.17313	0.043697	0.0943309	INPP5D
ENSG00000064102	0.20237	0.852985	0.905968	INTS13
ENSG00000151151	0.507316	0.703344	0.79703	IPMK
ENSG00000197429	-1.02675	0.289431	0.416107	IPP
ENSG00000184216	-2.04398	0.0346168	0.078046	IRAK1
ENSG00000136381	-0.0477852	0.936054	0.961282	IREB2
ENSG00000125347	2.25613	0.00471974	0.0161726	IRF1
ENSG00000168310	1.79699	0.0147248	0.0401099	IRF2
ENSG00000170561	-6.90228	7.41192e-09	1.56102e-07	IRX2
ENSG00000187608	-4.7836	0.00640599	0.0208739	ISG15
ENSG00000143319	-0.757013	0.280981	0.407092	ISG20L2
ENSG00000240682	-0.343546	0.613811	0.726063	ISY1
ENSG00000111203	0.37662	0.704652	0.797207	ITFG2
ENSG00000213949	-2.62912	0.128661	0.219998	ITGA1
ENSG00000091409	-3.98251	0.00020378	0.00119171	ITGA6
ENSG00000150093	-2.69522	0.0026414	0.0101146	ITGB1
ENSG00000119185	-5.17014	1.57107e-07	2.28004e-06	ITGB1BP1
ENSG00000160255	0.281945	0.847876	0.902206	ITGB2
ENSG00000115221	-17.5054	1.159e-18	3.33599e-16	ITGB6
ENSG00000150995	-2.86077	0.0469577	0.100242	ITPR1
ENSG00000123104	-1.21644	0.320615	0.448121	ITPR2
ENSG00000205730	-1.62865	0.0138342	0.0382267	ITPRIPL2
ENSG00000205726	0.0100408	0.992121	0.996159	ITSN1
ENSG00000198399	0.313278	0.724203	0.81267	ITSN2
ENSG00000077684	-1.56564	0.190661	0.298794	JADE1
ENSG00000162434	-2.88893	0.0220029	0.0548327	JAK1
ENSG00000096968	0.714895	0.441829	0.569008	JAK2
ENSG00000008083	-0.902209	0.361187	0.491347	JARID2
ENSG00000171988	0.950004	0.162702	0.263838	JMJD1C
ENSG00000100221	-2.05861	0.00325197	0.0118484	JOSD1
ENSG00000206053	-1.82784	0.0189018	0.0486489	JPT2
ENSG00000177606	-6.88751	0.000470252	0.00236771	JUN
ENSG00000171223	-1.30992	0.283502	0.410401	JUNB
ENSG00000197256	-5.80057	2.06125e-05	0.000164805	KANK2
ENSG00000135750	-11.8328	1.22075e-16	2.34249e-14	KCNK1
ENSG00000269821	-6.57589	8.98089e-06	8.12042e-05	KCNQ1OT1
ENSG00000178695	-2.62227	0.0484381	0.10302	KCTD12
ENSG00000180901	-0.334998	0.700987	0.795927	KCTD2
ENSG00000112078	-1.67947	0.0294629	0.0681158	KCTD20
ENSG00000089094	-1.26616	0.123168	0.214007	KDM2B
ENSG00000120733	-2.649	0.000388336	0.00204468	KDM3B
ENSG00000132510	0.51738	0.594792	0.708417	KDM6B
ENSG00000235750	-0.290476	0.709857	0.801257	KIAA0040
ENSG00000100364	-0.0955989	0.917983	0.947613	KIAA0930
ENSG00000138688	-0.00182699	0.997997	0.998575	KIAA1109
ENSG00000120549	-6.15302	2.07759e-08	3.94286e-07	KIAA1217
ENSG00000174718	1.79022	0.0832039	0.156699	KIAA1551
ENSG00000137177	-3.89266	3.06875e-06	3.25137e-05	KIF13A
ENSG00000054523	-1.78706	0.0345634	0.0780274	KIF1B
ENSG00000198954	-2.56982	0.0104262	0.0307795	KIF1BP
ENSG00000075945	-5.98461	3.2669e-09	7.83602e-08	KIFAP3
ENSG00000172059	-2.55865	0.0254551	0.0607703	KLF11
ENSG00000169926	-0.500268	0.645279	0.74842	KLF13
ENSG00000127528	-0.614509	0.70895	0.800756	KLF2
ENSG00000067082	-7.126	2.07021e-07	2.95475e-06	KLF6
ENSG00000118263	-3.39353	0.0110788	0.0323081	KLF7
ENSG00000102349	-5.58893	7.60446e-07	9.05717e-06	KLF8
ENSG00000165516	-1.14541	0.0606055	0.123427	KLHDC2
ENSG00000124702	-0.0932381	0.907943	0.942318	KLHDC3
ENSG00000109466	1.021	0.357044	0.487057	KLHL2
ENSG00000162413	-2.6394	0.013984	0.0384529	KLHL21
ENSG00000135686	-2.15302	0.00282682	0.0106825	KLHL36
ENSG00000118058	-5.1459	0.000145111	0.000898234	KMT2A
ENSG00000005483	0.548099	0.531742	0.65615	KMT2E
ENSG00000133247	0.717275	0.574908	0.692858	KMT5C
ENSG00000133703	-0.740899	0.361327	0.491347	KRAS
ENSG00000141068	-0.000894458	0.999405	0.999405	KSR1
ENSG00000240563	-1.48946	0.228266	0.347326	L1TD1
ENSG00000179630	-2.11437	0.0316644	0.0721431	LACC1
ENSG00000103642	-1.65621	0.107956	0.193371	LACTB
ENSG00000167613	-3.24151	0.0248035	0.0595767	LAIR1
ENSG00000053747	-11.5119	8.94684e-13	5.1504e-11	LAMA3
ENSG00000058085	-10.8508	1.96062e-14	1.8811e-12	LAMC2
ENSG00000134248	-0.489632	0.47323	0.600152	LAMTOR5
ENSG00000115365	-5.13335	3.80758e-05	0.000281012	LANCL1
ENSG00000002549	-2.68534	0.0358862	0.0804877	LAP3
ENSG00000162511	-0.327907	0.816361	0.879875	LAPTM5
ENSG00000133706	-1.75575	0.10052	0.18216	LARS
ENSG00000002834	-4.96855	0.000150614	0.000922377	LASP1
ENSG00000213626	0.020079	0.985924	0.99427	LBH
ENSG00000143815	0.171106	0.877811	0.923814	LBR
ENSG00000043462	1.27199	0.344362	0.473121	LCP2
ENSG00000134333	-8.50124	6.59838e-09	1.42443e-07	LDHA
ENSG00000130164	-1.31251	0.306885	0.435132	LDLR
ENSG00000116678	-0.796277	0.500679	0.624764	LEPR
ENSG00000100097	-9.10389	2.89383e-08	5.20587e-07	LGALS1
ENSG00000131981	-8.61069	1.74584e-11	7.73095e-10	LGALS3
ENSG00000108679	-3.13837	0.00621623	0.0204096	LGALS3BP
ENSG00000168961	-1.75779	0.291739	0.417752	LGALS9
ENSG00000119862	-3.99355	0.00105031	0.00468703	LGALSL
ENSG00000145685	-4.13684	1.64545e-05	0.00013728	LHFPL2
ENSG00000169756	-1.73121	0.109818	0.19532	LIMS1
ENSG00000072163	-2.15509	0.176417	0.280287	LIMS2
ENSG00000263753	-1.71712	0.115535	0.203393	LINC00667
ENSG00000073350	-8.31646	7.52468e-13	4.48108e-11	LLGL2
ENSG00000139233	-1.98115	0.0195666	0.0499136	LLPH
ENSG00000071282	-5.51863	5.78602e-05	0.000406319	LMCD1
ENSG00000100258	-2.44852	0.0140052	0.0384529	LMF2
ENSG00000113368	2.9384	0.0274391	0.0640552	LMNB1
ENSG00000136153	-10.8946	6.63001e-23	5.72502e-20	LMO7
ENSG00000144320	-3.95568	6.38269e-06	5.99071e-05	LNPK
ENSG00000102910	-1.21177	0.0798967	0.152635	LONP2
ENSG00000129038	-4.49465	0.00631105	0.0206424	LOXL1
ENSG00000134013	-6.73343	1.91728e-05	0.000156926	LOXL2
ENSG00000139679	-0.391363	0.776704	0.847893	LPAR6
ENSG00000153395	-0.433576	0.671243	0.771282	LPCAT1
ENSG00000123684	-2.13136	0.0381891	0.0843594	LPGAT1
ENSG00000145012	-4.19999	0.00360115	0.0129837	LPP
ENSG00000123384	-1.03748	0.284687	0.411427	LRP1
ENSG00000137507	-2.22316	0.123504	0.214364	LRRC32
ENSG00000180979	-2.26326	0.0307991	0.0704831	LRRC57
ENSG00000124831	-6.40366	1.44223e-07	2.11079e-06	LRRFIP1
ENSG00000154237	-1.43458	0.212314	0.327417	LRRK1
ENSG00000106355	-2.3374	0.0178107	0.0462542	LSM5
ENSG00000128534	-0.747932	0.405069	0.531577	LSM8
ENSG00000204482	-0.651298	0.632663	0.740752	LST1
ENSG00000111144	-2.05095	0.0945332	0.173721	LTA4H
ENSG00000119681	-5.48752	0.00537587	0.0179925	LTBP2
ENSG00000139329	-9.07733	1.01154e-05	8.95859e-05	LUM
ENSG00000169641	-0.715497	0.498568	0.622579	LUZP1
ENSG00000160932	-3.68281	0.00251063	0.00969989	LY6E
ENSG00000011009	-1.40155	0.0658218	0.13036	LYPLA2
ENSG00000186687	-5.12707	6.13142e-06	5.78632e-05	LYRM7
ENSG00000133800	-2.1686	0.149451	0.246751	LYVE1
ENSG00000127603	-1.68145	0.0121354	0.0349199	MACF1
ENSG00000178573	-2.55189	0.0830005	0.156561	MAF
ENSG00000204103	-8.68152	7.07774e-11	2.60069e-09	MAFB
ENSG00000198042	-2.37238	0.0210235	0.0526961	MAK16
ENSG00000147676	-13.6497	2.22448e-21	1.28056e-18	MAL2
ENSG00000172175	-1.78076	0.0792185	0.151843	MALT1
ENSG00000161021	-1.37548	0.110236	0.195862	MAML1
ENSG00000111885	0.576423	0.654562	0.757153	MAN1A1
ENSG00000109323	-1.0097	0.376966	0.505059	MANBA
ENSG00000131711	-9.90463	2.67308e-06	2.88525e-05	MAP1B
ENSG00000169032	-0.0629977	0.959016	0.976558	MAP2K1
ENSG00000095015	-1.29678	0.132548	0.223982	MAP3K1
ENSG00000091436	-1.83638	0.126612	0.218005	MAP3K20
ENSG00000198909	-3.00048	0.00548786	0.0181911	MAP3K3
ENSG00000197442	1.22806	0.308805	0.436778	MAP3K5
ENSG00000047849	-3.76617	0.00042269	0.00219875	MAP4
ENSG00000071054	-2.89819	0.017301	0.0450662	MAP4K4
ENSG00000012983	-2.85827	0.00531699	0.0178647	MAP4K5
ENSG00000116871	0.657209	0.231293	0.350697	MAP7D1
ENSG00000100030	0.175506	0.832671	0.890968	MAPK1
ENSG00000112062	1.52861	0.0647304	0.128938	MAPK14
ENSG00000102882	-1.54764	0.134137	0.226004	MAPK3
ENSG00000162889	-0.275249	0.755954	0.833141	MAPKAPK2
ENSG00000089022	-0.0482806	0.933918	0.960045	MAPKAPK5
ENSG00000166974	-3.14862	0.0471823	0.100597	MAPRE2
ENSG00000145416	2.47044	0.0520754	0.108841	MARCH1
ENSG00000099785	-1.96054	0.104895	0.189293	MARCH2
ENSG00000145495	0.0529565	0.918566	0.947648	MARCH6
ENSG00000075413	0.811006	0.209884	0.325085	MARK3
ENSG00000132561	-12.8635	5.7729e-10	1.6898e-08	MATN2
ENSG00000088888	-3.50587	0.0237499	0.0579323	MAVS
ENSG00000125952	1.06497	0.191775	0.299996	MAX
ENSG00000152601	-3.24346	0.00915769	0.027795	MBNL1
ENSG00000139793	-1.08786	0.150397	0.246946	MBNL2
ENSG00000076706	0.833327	0.699203	0.794423	MCAM
ENSG00000143384	-0.149244	0.80999	0.875925	MCL1
ENSG00000140563	-0.709854	0.580913	0.697661	MCTP2
ENSG00000135272	-8.66315	3.41079e-10	1.05186e-08	MDFIC
ENSG00000110492	0.218605	0.841014	0.897116	MDK
ENSG00000112159	-2.86854	0.0152813	0.0411614	MDN1
ENSG00000082212	0.883876	0.356911	0.487057	ME2
ENSG00000180182	-0.530684	0.527863	0.653491	MED14
ENSG00000152944	-4.005	0.000303134	0.00166659	MED21
ENSG00000112282	-1.87578	0.0260836	0.0618768	MED23
ENSG00000104973	1.49322	0.0581458	0.118978	MED25
ENSG00000136146	-0.251588	0.808447	0.874805	MED4
ENSG00000068305	-2.24652	0.0614234	0.124213	MEF2A
ENSG00000081189	-1.91868	0.259036	0.383666	MEF2C
ENSG00000214548	-7.2711	0.00280213	0.0106124	MEG3
ENSG00000225746	-7.38438	0.000606216	0.00293259	MEG8
ENSG00000134138	-3.22749	0.00865495	0.026549	MEIS2
ENSG00000153208	-2.00151	0.120724	0.210597	MERTK
ENSG00000164024	0.00439969	0.996867	0.998575	METAP1
ENSG00000010165	-2.30996	0.0276455	0.0644314	METTL13
ENSG00000145388	-0.856733	0.315204	0.442927	METTL14
ENSG00000130731	-4.46695	5.69463e-05	0.000404717	METTL26
ENSG00000138382	-2.40786	0.000604512	0.00293256	METTL5
ENSG00000185432	2.4016	0.0633596	0.127235	METTL7A
ENSG00000123600	-3.52399	0.00100707	0.00450574	METTL8
ENSG00000140545	-12.0944	1.03331e-08	2.12444e-07	MFGE8
ENSG00000109736	-1.58297	0.129642	0.220801	MFSD10
ENSG00000196312	-2.45167	0.0162353	0.0429379	MFSD14C
ENSG00000128268	-0.594049	0.690362	0.788528	MGAT3
ENSG00000111341	-4.90974	0.0108094	0.0317479	MGP
ENSG00000150527	-0.673406	0.423374	0.551824	MIA2
ENSG00000198160	-0.390461	0.708546	0.800756	MIER1
ENSG00000116691	-0.556201	0.605336	0.71702	MIIP
ENSG00000173436	-2.05955	0.0096929	0.0289613	MINOS1
ENSG00000172965	-4.59584	1.17651e-05	0.000102618	MIR4435-2HG
ENSG00000129534	1.86582	0.0758879	0.145945	MIS18BP1
ENSG00000128585	1.02516	0.143972	0.239307	MKLN1
ENSG00000079277	-0.491209	0.603961	0.716374	MKNK1
ENSG00000099875	0.780947	0.340814	0.470117	MKNK2
ENSG00000175727	-2.42593	0.0597219	0.121771	MLXIP
ENSG00000196549	-3.71511	0.000574798	0.00281211	MME
ENSG00000163563	1.01394	0.445669	0.573097	MNDA
ENSG00000103111	-1.31832	0.143851	0.239307	MON1B
ENSG00000123562	-3.26438	1.9539e-05	0.000158422	MORF4L2
ENSG00000060762	-0.00237008	0.997589	0.998575	MPC1
ENSG00000107186	-0.522343	0.690959	0.788688	MPDZ
ENSG00000103152	-2.22778	0.0490461	0.103788	MPG
ENSG00000135698	-4.66089	5.92413e-06	5.62141e-05	MPHOSPH6
ENSG00000196199	-2.16237	0.0296301	0.0684106	MPHOSPH8
ENSG00000051825	1.14781	0.273844	0.399771	MPHOSPH9
ENSG00000133030	-2.62005	0.000622225	0.00299326	MPRIP
ENSG00000197965	-1.80824	0.0684811	0.134547	MPZL1
ENSG00000153029	-2.98965	0.00956289	0.0286721	MR1
ENSG00000260314	-5.59061	0.000271568	0.00152272	MRC1
ENSG00000020922	0.83772	0.315705	0.44327	MRE11
ENSG00000122687	-1.03221	0.216918	0.332224	MRM2
ENSG00000166902	-2.51702	0.00869434	0.0265754	MRPL16
ENSG00000125901	-0.286487	0.786312	0.85299	MRPS26
ENSG00000113048	-1.23265	0.177204	0.281021	MRPS27
ENSG00000144029	-0.00970468	0.988758	0.995096	MRPS5
ENSG00000053372	-2.63901	0.0123825	0.0354051	MRTO4
ENSG00000110077	0.0917061	0.940084	0.963516	MS4A6A
ENSG00000166927	-0.408703	0.764811	0.838622	MS4A7
ENSG00000095002	-2.5699	0.0255909	0.0609593	MSH2
ENSG00000153944	-1.67163	0.0954207	0.174958	MSI2
ENSG00000188895	2.16144	0.00187581	0.00756896	MSL1
ENSG00000005302	-0.281667	0.761761	0.836872	MSL3
ENSG00000147065	-2.32039	0.168812	0.270946	MSN
ENSG00000038945	-3.68053	0.00651899	0.0212021	MSR1
ENSG00000198695	-0.501951	0.826031	0.88496	MT-ND6
ENSG00000125148	-9.05443	3.77272e-07	4.93598e-06	MT2A
ENSG00000147649	-8.40513	5.42997e-07	6.65075e-06	MTDH
ENSG00000065911	-3.9942	0.00196031	0.00785489	MTHFD2
ENSG00000177000	-3.89287	0.00116896	0.00512385	MTHFR
ENSG00000087053	-0.645346	0.520423	0.645991	MTMR2
ENSG00000116984	-0.729676	0.367609	0.49715	MTR
ENSG00000255823	0.0971241	0.960838	0.977824	MTRNR2L8
ENSG00000160953	-2.76735	0.0111757	0.0324924	MUM1
ENSG00000013364	0.285508	0.736803	0.818229	MVP
ENSG00000123933	0.121069	0.865679	0.915244	MXD4
ENSG00000179820	-4.67895	0.007682	0.0238612	MYADM
ENSG00000136997	-2.39102	0.064368	0.128662	MYC
ENSG00000116990	0.387918	0.738159	0.818229	MYCL
ENSG00000172936	0.721021	0.47331	0.600152	MYD88
ENSG00000133392	-4.92197	0.0262125	0.0619871	MYH11
ENSG00000100345	0.21252	0.741258	0.820611	MYH9
ENSG00000101335	-6.09628	0.0190223	0.0488862	MYL9
ENSG00000145555	-2.95345	0.0176734	0.0459669	MYO10
ENSG00000099331	-2.14586	0.0302843	0.0697346	MYO9B
ENSG00000138119	-3.09603	0.00152312	0.00640009	MYOF
ENSG00000152082	-5.01864	9.53138e-06	8.52885e-05	MZT2B
ENSG00000139597	1.99484	0.0494143	0.104198	N4BP2L1
ENSG00000172766	0.33352	0.736729	0.818229	NAA16
ENSG00000105835	-3.2287	0.014581	0.039781	NAMPT
ENSG00000187109	-0.983908	0.284262	0.411156	NAP1L1
ENSG00000161048	-1.93876	0.079066	0.151719	NAPEPLD
ENSG00000274180	-0.0324295	0.975452	0.990219	NATD1
ENSG00000134369	-0.62455	0.538851	0.662425	NAV1
ENSG00000166833	-3.92429	0.00157617	0.00658174	NAV2
ENSG00000104320	-1.43655	0.149703	0.246931	NBN
ENSG00000116701	0.202402	0.87506	0.921957	NCF2
ENSG00000123338	-1.0012	0.496625	0.620602	NCKAP1L
ENSG00000125912	-0.679647	0.446654	0.573937	NCLN
ENSG00000084676	-2.44046	0.0380551	0.0842578	NCOA1
ENSG00000111912	-2.24571	0.0377195	0.08367	NCOA7
ENSG00000196498	-2.78358	0.0165759	0.0437047	NCOR2
ENSG00000058804	-1.86052	0.128058	0.219183	NDC1
ENSG00000182636	-7.40828	0.000129949	0.000822059	NDN
ENSG00000070614	-2.8952	0.00934248	0.0281088	NDST1
ENSG00000109390	-1.92081	0.0207297	0.052188	NDUFC1
ENSG00000139350	-2.75331	0.00747207	0.0234623	NEDD1
ENSG00000111859	-1.99653	0.0835891	0.156911	NEDD9
ENSG00000137601	-0.27169	0.780028	0.848959	NEK1
ENSG00000119408	0.211833	0.865958	0.915244	NEK6
ENSG00000119638	0.203926	0.779195	0.848959	NEK9
ENSG00000188986	-1.50737	0.0551286	0.11402	NELFB
ENSG00000162614	-2.7831	0.107143	0.192545	NEXN
ENSG00000101096	-2.58331	0.064722	0.128938	NFATC2
ENSG00000100968	-2.39597	0.0655395	0.12995	NFATC4
ENSG00000082641	-2.26895	0.000918328	0.00416261	NFE2L1
ENSG00000162599	1.04963	0.538916	0.662425	NFIA
ENSG00000141905	-4.74519	0.00366097	0.0131172	NFIC
ENSG00000077150	-2.77113	0.0247481	0.0595736	NFKB2
ENSG00000100906	0.628671	0.618481	0.728095	NFKBIA
ENSG00000144802	-1.23249	0.270187	0.396106	NFKBIZ
ENSG00000155438	-2.4669	0.00207885	0.00821552	NIFK
ENSG00000001461	-5.5154	1.41343e-05	0.000120841	NIPAL3
ENSG00000184117	-1.82671	0.0680959	0.134095	NIPSNAP1
ENSG00000239672	-4.07106	0.000454219	0.00232528	NME1
ENSG00000103202	-1.54574	0.238046	0.357484	NME4
ENSG00000123609	2.16682	0.0371182	0.0827138	NMI
ENSG00000152465	-2.21589	0.111238	0.197439	NMT2
ENSG00000166741	-12.7491	6.15973e-12	2.87509e-10	NNMT
ENSG00000248092	-2.45829	0.039601	0.086579	NNT-AS1
ENSG00000188976	-2.34258	0.0267063	0.0625804	NOC2L
ENSG00000147140	-0.45336	0.449499	0.576735	NONO
ENSG00000048162	-0.975908	0.373579	0.502078	NOP16
ENSG00000148400	1.05893	0.39492	0.522226	NOTCH1
ENSG00000119655	-1.66416	0.0964028	0.175991	NPC2
ENSG00000141279	-2.83502	1.40426e-05	0.000120655	NPEPPS
ENSG00000113971	0.574791	0.530741	0.656112	NPHP3
ENSG00000135838	2.03452	0.0810277	0.154283	NPL
ENSG00000156642	-3.16049	0.000100703	0.000651362	NPTN
ENSG00000113580	-3.01052	0.000204253	0.00119171	NR3C1
ENSG00000123358	-4.3496	0.0119821	0.0346038	NR4A1
ENSG00000118257	-3.54963	0.00712891	0.0225901	NRP2
ENSG00000109685	-0.731391	0.553739	0.675835	NSD2
ENSG00000157045	-1.16503	0.288183	0.415782	NTAN1
ENSG00000173598	0.495327	0.476268	0.601693	NUDT4
ENSG00000137497	-2.87911	0.00353994	0.0128165	NUMA1
ENSG00000133961	0.578787	0.551753	0.673887	NUMB
ENSG00000213024	-0.552326	0.437572	0.565211	NUP62
ENSG00000102900	-0.316592	0.792776	0.859463	NUP93
ENSG00000137804	2.90745	0.0225815	0.0557916	NUSAP1
ENSG00000065154	-0.0999106	0.932921	0.960045	OAT
ENSG00000180304	0.748018	0.484021	0.608373	OAZ2
ENSG00000136811	-0.639408	0.478613	0.604213	ODF2
ENSG00000122417	-0.342215	0.774876	0.846433	ODF2L
ENSG00000060491	-2.65499	0.00706999	0.0224446	OGFR
ENSG00000123240	-5.4404	1.1951e-05	0.00010326	OPTN
ENSG00000175938	-8.50138	5.29258e-11	2.17626e-09	ORAI3
ENSG00000149716	-0.12805	0.906113	0.940985	ORAOV1
ENSG00000135506	-1.35938	0.0924845	0.170642	OS9
ENSG00000144645	-3.28046	0.000189183	0.0011189	OSBPL10
ENSG00000070882	-3.01914	0.00931889	0.0281082	OSBPL3
ENSG00000091039	0.942524	0.212254	0.327417	OSBPL8
ENSG00000117859	-1.30951	0.108566	0.193893	OSBPL9
ENSG00000092094	-1.8948	0.0489412	0.103732	OSGEP
ENSG00000228474	-2.32401	0.0286305	0.066369	OST4
ENSG00000155463	-0.950708	0.235038	0.354198	OXA1L
ENSG00000172939	-2.79912	0.000245989	0.00140206	OXSR1
ENSG00000117385	-1.642	0.18543	0.292188	P3H1
ENSG00000141696	-7.89332	7.19673e-08	1.17252e-06	P3H4
ENSG00000122884	-4.64457	7.30135e-05	0.000488738	P4HA1
ENSG00000072682	-6.28859	5.04608e-07	6.23242e-06	P4HA2
ENSG00000070756	-3.09892	0.000435601	0.00225234	PABPC1
ENSG00000101104	0.239989	0.83771	0.89525	PABPC1L
ENSG00000175115	-3.50979	0.000397966	0.00208321	PACS1
ENSG00000179364	-3.36186	0.00159379	0.00661651	PACS2
ENSG00000076641	-0.672914	0.558798	0.679236	PAG1
ENSG00000130669	-0.681821	0.550133	0.672384	PAK4
ENSG00000129116	-3.64263	0.0139809	0.0384529	PALLD
ENSG00000125779	-0.150937	0.881209	0.926262	PANK2
ENSG00000115421	1.64473	0.0921431	0.170194	PAPOLG
ENSG00000138801	-4.80948	1.47157e-05	0.000124578	PAPSS1
ENSG00000198682	-1.06045	0.438337	0.565776	PAPSS2
ENSG00000173193	2.06581	0.00398469	0.0141016	PARP14
ENSG00000138496	0.482405	0.648947	0.751665	PARP9
ENSG00000197702	0.0194545	0.985171	0.99427	PARVA
ENSG00000185630	-1.6364	0.0824868	0.156024	PBX1
ENSG00000132635	-0.00631393	0.996073	0.998575	PCED1A
ENSG00000100731	-0.988031	0.368966	0.497745	PCNX1
ENSG00000126773	-2.06518	0.0265342	0.0623462	PCNX4
ENSG00000116005	-6.01792	4.38011e-10	1.3271e-08	PCYOX1
ENSG00000161217	-4.1482	1.15073e-05	0.000100879	PCYT1A
ENSG00000113448	-4.13825	0.00068568	0.00326218	PDE4D
ENSG00000205268	0.1415	0.901129	0.937451	PDE7A
ENSG00000197461	-3.29654	0.0265764	0.0623607	PDGFA
ENSG00000134853	-7.01691	0.000226673	0.00130488	PDGFRA
ENSG00000065485	-0.477338	0.656366	0.757716	PDIA5
ENSG00000107438	-3.44919	0.00106199	0.00472694	PDLIM1
ENSG00000154553	-6.34401	0.00115847	0.00509077	PDLIM3
ENSG00000196923	-3.96645	0.0153119	0.0411614	PDLIM7
ENSG00000164951	0.442689	0.62225	0.731535	PDP1
ENSG00000165650	-1.90793	0.0381986	0.0843594	PDZD8
ENSG00000089220	-2.05779	0.00173663	0.00712389	PEBP1
ENSG00000179094	-4.72171	0.000456807	0.00232528	PER1
ENSG00000100029	-3.44885	0.00024308	0.00139006	PES1
ENSG00000108518	-1.48813	0.0997743	0.181189	PFN1
ENSG00000013375	-3.79143	1.89791e-06	2.12837e-05	PGM3
ENSG00000130517	-2.0234	0.118627	0.207358	PGPEP1
ENSG00000204138	-1.6377	0.143246	0.238789	PHACTR4
ENSG00000164902	-0.894141	0.123928	0.214453	PHAX
ENSG00000215021	-0.574806	0.495001	0.619469	PHB2
ENSG00000134686	-0.735574	0.481194	0.605701	PHC2
ENSG00000130024	-2.06573	0.0133055	0.037122	PHF10
ENSG00000136147	-2.27715	0.0123311	0.0353164	PHF11
ENSG00000106443	-2.0472	0.032121	0.073087	PHF14
ENSG00000025293	-3.09705	0.000262417	0.00148102	PHF20
ENSG00000135365	1.38739	0.161846	0.262696	PHF21A
ENSG00000156531	-2.41126	0.0225078	0.0556891	PHF6
ENSG00000102893	1.08196	0.164138	0.26517	PHKB
ENSG00000107537	-0.853061	0.460583	0.588333	PHYH
ENSG00000175309	-0.228969	0.817719	0.879875	PHYKPL
ENSG00000143393	-1.72526	0.0431473	0.0934948	PI4KB
ENSG00000033800	-1.64121	0.0093914	0.0282069	PIAS1
ENSG00000103335	-6.6867	2.42837e-06	2.67121e-05	PIEZO1
ENSG00000143315	-5.11274	2.7176e-05	0.000208807	PIGM
ENSG00000078142	-1.08727	0.133043	0.224478	PIK3C3
ENSG00000121879	-1.79872	0.0158309	0.0421914	PIK3CA
ENSG00000100100	1.71639	0.0819056	0.15527	PIK3IP1
ENSG00000145675	-1.17781	0.170523	0.273185	PIK3R1
ENSG00000276293	-1.72401	0.112603	0.199247	PIP4K2B
ENSG00000186111	-2.54139	0.0609129	0.123653	PIP5K1C
ENSG00000198961	-0.675402	0.375737	0.504587	PJA2
ENSG00000008710	-3.84712	0.00418477	0.0147192	PKD1
ENSG00000065243	-0.786109	0.249327	0.372224	PKN2
ENSG00000103066	-3.34826	0.00197776	0.00790647	PLA2G15
ENSG00000188257	-4.53042	0.0200457	0.0507608	PLA2G2A
ENSG00000011422	-5.18355	0.0103503	0.0306604	PLAUR
ENSG00000161714	-5.85703	2.39498e-06	2.65136e-05	PLCD3
ENSG00000178209	-5.91007	7.03198e-11	2.60069e-09	PLEC
ENSG00000115956	-1.64338	0.326352	0.454891	PLEK
ENSG00000169499	-4.6166	0.000458247	0.00232528	PLEKHA2
ENSG00000068137	1.87375	0.165114	0.266248	PLEKHH3
ENSG00000104886	0.710676	0.411553	0.538856	PLEKHJ1
ENSG00000225190	-1.41373	0.14367	0.239266	PLEKHM1
ENSG00000023902	-1.80047	0.235872	0.354526	PLEKHO1
ENSG00000083444	-5.28405	3.6724e-06	3.73072e-05	PLOD1
ENSG00000152952	-7.63253	4.4108e-06	4.27946e-05	PLOD2
ENSG00000102007	-8.29096	5.30119e-10	1.57847e-08	PLP2
ENSG00000147471	-1.60903	0.108163	0.193371	PLPBP
ENSG00000067113	-3.89484	0.00077228	0.00361444	PLPP1
ENSG00000102024	-10.9863	1.55912e-09	4.0188e-08	PLS3
ENSG00000188313	-0.187661	0.862463	0.912668	PLSCR1
ENSG00000100979	-3.15445	0.0363662	0.0813528	PLTP
ENSG00000120594	-0.0487471	0.971256	0.986682	PLXDC2
ENSG00000076356	-2.63384	0.0191523	0.0491472	PLXNA2
ENSG00000196576	-0.779817	0.565949	0.684698	PLXNB2
ENSG00000136040	0.701199	0.637905	0.744366	PLXNC1
ENSG00000004399	-1.385	0.305198	0.433095	PLXND1
ENSG00000140464	0.00428709	0.997087	0.998575	PML
ENSG00000109099	-7.66056	2.4546e-07	3.33787e-06	PMP22
ENSG00000127838	1.52553	0.0546638	0.113195	PNKD
ENSG00000176903	-3.85288	0.00706243	0.0224446	PNMA1
ENSG00000138035	-2.58861	0.0353869	0.0796782	PNPT1
ENSG00000146278	-1.46135	0.0864199	0.161	PNRC1
ENSG00000101346	-0.979533	0.318103	0.445551	POFUT1
ENSG00000101868	-3.1436	0.0087716	0.0267642	POLA1
ENSG00000122008	-0.962881	0.273204	0.399174	POLK
ENSG00000122678	0.893887	0.388428	0.516409	POLM
ENSG00000181222	-0.352112	0.576732	0.694572	POLR2A
ENSG00000144231	-3.89529	5.63328e-06	5.37496e-05	POLR2D
ENSG00000099817	-1.19241	0.0722549	0.140365	POLR2E
ENSG00000005075	-1.29439	0.179822	0.284389	POLR2J
ENSG00000177700	-3.11435	0.00201212	0.00798833	POLR2L
ENSG00000028277	-1.7785	0.253197	0.377609	POU2F2
ENSG00000186951	-3.49931	0.0020044	0.00797605	PPARA
ENSG00000125534	-9.37752	8.32137e-08	1.33065e-06	PPDPF
ENSG00000110841	-4.26252	0.000101725	0.00065552	PPFIBP1
ENSG00000168938	-3.31862	0.00166309	0.00686973	PPIC
ENSG00000084072	-0.774193	0.405003	0.531577	PPIE
ENSG00000077157	1.09011	0.30828	0.436393	PPP1R12B
ENSG00000087074	-0.925118	0.403911	0.531267	PPP1R15A
ENSG00000146112	-1.53658	0.130754	0.222256	PPP1R18
ENSG00000158528	-3.6615	0.00241645	0.009378	PPP1R9A
ENSG00000066027	0.0211373	0.981366	0.992295	PPP2R5A
ENSG00000078304	-4.30356	4.17474e-06	4.11987e-05	PPP2R5C
ENSG00000112640	-3.00495	0.0102667	0.0305173	PPP2R5D
ENSG00000138814	-5.00225	5.02887e-07	6.23242e-06	PPP3CA
ENSG00000011485	-0.794057	0.561512	0.681469	PPP5C
ENSG00000196850	0.75427	0.36949	0.497745	PPTC7
ENSG00000122490	-1.95913	0.0715306	0.139159	PQLC1
ENSG00000162976	-2.88271	0.00309601	0.0114004	PQLC3
ENSG00000275342	-2.85037	0.0148699	0.0403778	PRAG1
ENSG00000137509	-1.65441	0.194854	0.303987	PRCP
ENSG00000169230	-0.846423	0.254799	0.379343	PRELID1
ENSG00000138078	-2.60595	0.00673734	0.0216674	PREPL
ENSG00000124126	3.28488	0.00932599	0.0281082	PREX1
ENSG00000131791	0.0258485	0.982521	0.992295	PRKAB2
ENSG00000072062	0.1818	0.860023	0.911202	PRKACA
ENSG00000142875	0.695849	0.567249	0.685541	PRKACB
ENSG00000114302	-2.87146	0.000388149	0.00204468	PRKAR2A
ENSG00000166501	0.121159	0.94359	0.965963	PRKCB
ENSG00000163932	0.132667	0.901158	0.937451	PRKCD
ENSG00000115825	-1.51053	0.269169	0.395285	PRKD3
ENSG00000183943	0.712731	0.625698	0.734275	PRKX
ENSG00000134748	-0.969709	0.188158	0.295407	PRPF38A
ENSG00000161542	-2.10268	0.0184611	0.047728	PRPSAP1
ENSG00000204469	-0.26434	0.783613	0.851667	PRRC2A
ENSG00000005001	-1.90776	0.212337	0.327417	PRSS22
ENSG00000150687	-10.0146	6.87945e-09	1.46677e-07	PRSS23
ENSG00000164985	2.41726	0.0246322	0.0594132	PSIP1
ENSG00000068878	3.60444	2.31071e-05	0.000182219	PSME4
ENSG00000180822	-1.9795	0.0422165	0.091708	PSMG4
ENSG00000152229	1.05698	0.304473	0.432422	PSTPIP2
ENSG00000169403	0.996683	0.440246	0.567815	PTAFR
ENSG00000119314	-0.504724	0.44445	0.571957	PTBP3
ENSG00000120899	-2.31659	0.164736	0.265886	PTK2B
ENSG00000112655	-7.35873	7.46056e-06	6.81713e-05	PTK7
ENSG00000159335	-2.68758	0.124967	0.215818	PTMS
ENSG00000184007	-0.537952	0.309255	0.437056	PTP4A2
ENSG00000152104	-4.77814	8.05349e-07	9.47457e-06	PTPN14
ENSG00000072135	-1.90979	0.0974644	0.177554	PTPN18
ENSG00000132670	-1.58197	0.117384	0.206019	PTPRA
ENSG00000081237	0.573807	0.696341	0.792214	PTPRC
ENSG00000132334	-0.906328	0.436672	0.564471	PTPRE
ENSG00000164611	1.53551	0.191619	0.299996	PTTG1
ENSG00000080608	-0.483303	0.537196	0.661252	PUM3
ENSG00000129317	-2.12289	0.0215246	0.053874	PUS7L
ENSG00000073008	-1.62987	0.212233	0.327417	PVR
ENSG00000170234	-2.61088	0.00216157	0.00852291	PWWP2A
ENSG00000130508	-10.0441	1.09661e-06	1.26256e-05	PXDN
ENSG00000168297	1.67229	0.067713	0.133494	PXK
ENSG00000089159	-1.70392	0.056328	0.115808	PXN
ENSG00000100504	-3.37686	0.00425167	0.0148636	PYGL
ENSG00000172053	-0.0120839	0.987022	0.99427	QARS
ENSG00000151552	-1.16901	0.292315	0.417904	QDPR
ENSG00000060749	-2.9145	0.00310641	0.0114144	QSER1
ENSG00000084733	-0.911981	0.096023	0.175483	RAB10
ENSG00000131242	-0.303141	0.785574	0.852725	RAB11FIP4
ENSG00000206418	-2.49926	0.000225926	0.00130488	RAB12
ENSG00000124209	-3.41713	1.52162e-05	0.000127644	RAB22A
ENSG00000112210	-2.16367	0.084183	0.157854	RAB23
ENSG00000069974	-0.960033	0.362327	0.49232	RAB27A
ENSG00000117280	-1.21248	0.321834	0.449318	RAB29
ENSG00000168461	0.221403	0.78356	0.851667	RAB31
ENSG00000175582	-0.288328	0.658732	0.759433	RAB6A
ENSG00000166128	-1.60929	0.133101	0.224478	RAB8B
ENSG00000079974	-1.74597	0.135927	0.228574	RABL2B
ENSG00000136238	-2.67954	1.39342e-07	2.05678e-06	RAC1
ENSG00000128340	-0.89322	0.584743	0.700799	RAC2
ENSG00000179262	-0.425713	0.659441	0.759743	RAD23A
ENSG00000006451	-2.4115	0.000312984	0.00170512	RALA
ENSG00000160271	-2.61586	0.0541425	0.112385	RALGDS
ENSG00000116473	-0.55027	0.480196	0.604886	RAP1A
ENSG00000127314	0.244829	0.727062	0.814819	RAP1B
ENSG00000181467	-0.111285	0.910274	0.943603	RAP2B
ENSG00000131759	-1.22387	0.386738	0.514558	RARA
ENSG00000153179	0.923697	0.429535	0.55775	RASSF3
ENSG00000139687	-1.7724	0.176682	0.28045	RB1
ENSG00000117222	-0.0857146	0.919711	0.948263	RBBP5
ENSG00000100320	-4.27921	7.38562e-05	0.000492469	RBFOX2
ENSG00000103479	-2.20935	0.00763536	0.0238019	RBL2
ENSG00000106344	-1.33709	0.150106	0.246946	RBM28
ENSG00000102317	-2.18387	0.0264212	0.0621654	RBM3
ENSG00000168214	-1.5403	0.00442754	0.015385	RBPJ
ENSG00000157110	-1.03911	0.394243	0.52173	RBPMS
ENSG00000131381	-1.14388	0.173704	0.27674	RBSN
ENSG00000159200	-3.15264	0.00879725	0.0267952	RCAN1
ENSG00000122707	-0.689845	0.563704	0.682691	RECK
ENSG00000004700	-1.97328	0.0221336	0.0549996	RECQL
ENSG00000162924	-0.31391	0.736429	0.818229	REL
ENSG00000173039	-1.06538	0.109127	0.194291	RELA
ENSG00000142599	-1.11951	0.17858	0.282683	RERE
ENSG00000154153	-1.27563	0.213239	0.328514	RETREG1
ENSG00000009413	0.634623	0.46515	0.59203	REV3L
ENSG00000092871	1.25071	0.260287	0.384671	RFFL
ENSG00000183688	0.852248	0.645007	0.74842	RFLNB
ENSG00000169733	-3.87573	2.05767e-05	0.000164805	RFNG
ENSG00000143344	-3.63005	0.00377172	0.0134582	RGL1
ENSG00000116741	-3.42302	0.0247677	0.0595736	RGS2
ENSG00000155366	-4.37738	1.11977e-08	2.24865e-07	RHOC
ENSG00000119729	-2.34167	0.00520549	0.0175324	RHOQ
ENSG00000116574	-5.3962	1.07933e-08	2.19295e-07	RHOU
ENSG00000177963	-3.18863	1.98892e-05	0.000160508	RIC8A
ENSG00000188026	-0.929284	0.399183	0.527056	RILPL1
ENSG00000150977	0.202944	0.885031	0.926906	RILPL2
ENSG00000101782	0.0192933	0.98222	0.992295	RIOK3
ENSG00000137275	0.640533	0.406047	0.532456	RIPK1
ENSG00000176623	-3.71441	0.000758033	0.00357006	RMDN1
ENSG00000129538	-6.4109	5.29216e-05	0.000384015	RNASE1
ENSG00000136104	-1.78947	0.0695155	0.136269	RNASEH2B
ENSG00000026297	-3.3789	0.0153253	0.0411614	RNASET2
ENSG00000115963	-11.9632	2.0381e-16	3.19981e-14	RND3
ENSG00000070423	-2.20273	0.0107168	0.0315557	RNF126
ENSG00000113269	0.689371	0.540277	0.663012	RNF130
ENSG00000137393	-5.82436	3.64959e-05	0.000270509	RNF144B
ENSG00000163162	-0.213868	0.717458	0.807725	RNF149
ENSG00000163961	-2.05876	0.0747409	0.144221	RNF168
ENSG00000168159	-4.42143	6.50096e-05	0.000446201	RNF187
ENSG00000034677	0.8949	0.335959	0.464533	RNF19A
ENSG00000101236	-6.73989	6.71601e-05	0.000454845	RNF24
ENSG00000181852	-1.39489	0.127844	0.219034	RNF41
ENSG00000142327	-0.0776136	0.938883	0.962857	RNPEPL1
ENSG00000067900	-0.573592	0.461149	0.588621	ROCK1
ENSG00000134318	-1.26011	0.123828	0.214453	ROCK2
ENSG00000197498	-3.73822	0.000155058	0.000946236	RPF2
ENSG00000156313	2.09476	0.0436293	0.0943309	RPGR
ENSG00000144713	-2.121	0.0168343	0.0442412	RPL32
ENSG00000241343	-2.0427	0.0307483	0.0704831	RPL36A
ENSG00000198918	-4.20018	0.00187239	0.00756896	RPL39
ENSG00000101413	-0.700593	0.449482	0.576735	RPRD1B
ENSG00000163125	-1.17038	0.138335	0.231945	RPRD2
ENSG00000185088	-4.54073	5.40185e-08	9.05727e-07	RPS27L
ENSG00000177189	-1.27472	0.142588	0.237922	RPS6KA3
ENSG00000162302	-1.44884	0.196523	0.306038	RPS6KA4
ENSG00000165526	-1.0294	0.233578	0.353231	RPUSD4
ENSG00000126458	-6.0694	3.77546e-09	8.81111e-08	RRAS
ENSG00000124782	0.09695	0.885068	0.926906	RREB1
ENSG00000067533	-3.27726	0.00319046	0.0116736	RRP15
ENSG00000160208	-3.20911	0.00495857	0.0168712	RRP1B
ENSG00000132275	-3.07331	0.00416859	0.0147192	RRP8
ENSG00000187257	1.53974	0.0366194	0.0818133	RSBN1L
ENSG00000171490	-1.01594	0.100469	0.18216	RSL1D1
ENSG00000130363	-3.06038	0.00109631	0.00486715	RSPH3
ENSG00000137996	-1.9635	0.00614847	0.0202255	RTCA
ENSG00000134590	-4.74587	4.08201e-08	7.04962e-07	RTL8C
ENSG00000087302	-1.11685	0.075691	0.145728	RTRAF
ENSG00000018189	-0.191092	0.861496	0.912203	RUFY3
ENSG00000160753	-1.09516	0.231881	0.350995	RUSC1
ENSG00000197747	-12.0815	1.77309e-16	3.06212e-14	S100A10
ENSG00000163191	-3.02087	9.43418e-05	0.000619499	S100A11
ENSG00000163221	-0.103892	0.956754	0.975968	S100A12
ENSG00000189171	-4.98893	1.34135e-06	1.51406e-05	S100A13
ENSG00000188643	-7.76994	7.15676e-10	1.9935e-08	S100A16
ENSG00000196154	-18.0239	4.28041e-17	1.05604e-14	S100A4
ENSG00000116497	0.694249	0.369222	0.497745	S100PBP
ENSG00000267534	2.65385	0.0205035	0.0517682	S1PR2
ENSG00000141858	-3.3836	0.00429051	0.0149471	SAMD1
ENSG00000020577	-6.01065	7.41164e-06	6.80846e-05	SAMD4A
ENSG00000101347	0.92472	0.577814	0.695391	SAMHD1
ENSG00000155307	-3.77112	0.0151015	0.0408582	SAMSN1
ENSG00000164576	-1.89224	0.0215753	0.0538895	SAP30L
ENSG00000100241	-0.264248	0.780137	0.848959	SBF1
ENSG00000133812	0.059741	0.945338	0.967179	SBF2
ENSG00000064932	-0.25768	0.817629	0.879875	SBNO2
ENSG00000085365	-2.54584	0.00606458	0.0200259	SCAMP1
ENSG00000168077	-1.81181	0.117739	0.206432	SCARA3
ENSG00000254911	-1.92868	0.112504	0.199247	SCARNA9
ENSG00000099194	-4.71498	0.000633286	0.00303801	SCD
ENSG00000169439	-4.81915	0.00258796	0.00995414	SDC2
ENSG00000124145	-6.64226	1.057e-07	1.62985e-06	SDC4
ENSG00000054282	-1.00242	0.165908	0.267029	SDCCAG8
ENSG00000167985	0.589614	0.455837	0.583134	SDHAF2
ENSG00000129657	1.99351	0.0630341	0.126788	SEC14L1
ENSG00000093183	-5.0778	4.77824e-06	4.58446e-05	SEC22C
ENSG00000198832	-7.5987	4.27391e-07	5.42723e-06	SELENOM
ENSG00000178980	-6.59326	6.30945e-10	1.78768e-08	SELENOW
ENSG00000188404	0.351242	0.844419	0.899082	SELL
ENSG00000187764	-3.95438	0.000870915	0.00400019	SEMA4D
ENSG00000161956	-0.377792	0.729507	0.81613	SENP3
ENSG00000138468	0.125916	0.884026	0.926906	SENP7
ENSG00000122545	-1.07604	0.0553397	0.114184	SEP7
ENSG00000164402	-2.70353	0.00293865	0.0109141	SEP8
ENSG00000184640	-3.63196	0.000558746	0.00274916	SEP9
ENSG00000149257	-2.13706	0.0624315	0.125888	SERPINH1
ENSG00000187231	-1.91671	0.118506	0.207355	SESTD1
ENSG00000181555	-0.334541	0.562169	0.681788	SETD2
ENSG00000107290	0.30717	0.662211	0.762425	SETX
ENSG00000189091	-0.412746	0.557804	0.678878	SF3B3
ENSG00000213064	-3.20504	0.00136306	0.00581234	SFT2D2
ENSG00000118515	-2.31017	0.064997	0.12932	SGK1
ENSG00000104205	0.614116	0.548793	0.671222	SGK3
ENSG00000141258	-6.59533	2.23011e-07	3.10596e-06	SGSM2
ENSG00000178188	-1.74629	0.047621	0.101408	SH2B1
ENSG00000125731	-3.37926	0.00391564	0.0138857	SH2D3A
ENSG00000131171	-3.20683	0.0141586	0.038751	SH3BGRL
ENSG00000142669	-2.8752	0.0162209	0.0429379	SH3BGRL3
ENSG00000109686	-6.76622	2.56028e-08	4.70383e-07	SH3D19
ENSG00000141985	-1.32994	0.150076	0.246946	SH3GL1
ENSG00000097033	1.26272	0.0515344	0.107879	SH3GLB1
ENSG00000154447	-4.95729	1.12471e-06	1.28634e-05	SH3RF1
ENSG00000160691	-0.634126	0.315134	0.442927	SHC1
ENSG00000164054	0.396026	0.693819	0.790386	SHISA5
ENSG00000108061	-0.193228	0.813806	0.878402	SHOC2
ENSG00000146414	-1.73066	0.103571	0.1871	SHPRH
ENSG00000138771	-3.42327	0.00483245	0.0164934	SHROOM3
ENSG00000187164	-0.873539	0.372828	0.501459	SHTN1
ENSG00000185187	1.42052	0.227273	0.346121	SIGIRR
ENSG00000170145	-2.27698	0.010852	0.031767	SIK2
ENSG00000198053	1.71428	0.123852	0.214453	SIRPA
ENSG00000005020	0.35902	0.672806	0.772385	SKAP2
ENSG00000157933	-2.50943	0.106943	0.192386	SKI
ENSG00000155926	0.939113	0.510632	0.634889	SLA
ENSG00000120519	-1.7918	0.0849776	0.158827	SLC10A7
ENSG00000018280	-0.419503	0.796326	0.862769	SLC11A1
ENSG00000064651	-1.31141	0.299955	0.427411	SLC12A2
ENSG00000140199	-5.57899	2.28019e-05	0.000180637	SLC12A6
ENSG00000139370	-1.87263	0.0830397	0.156561	SLC15A4
ENSG00000112394	-3.98054	0.0170344	0.0445734	SLC16A10
ENSG00000105281	-5.03436	1.95239e-05	0.000158422	SLC1A5
ENSG00000146477	-6.8415	0.000125588	0.000800334	SLC22A3
ENSG00000074621	-2.15505	0.041001	0.0894049	SLC24A1
ENSG00000085491	-1.90554	0.0654441	0.12991	SLC25A24
ENSG00000112759	2.44962	0.0254764	0.0607703	SLC29A1
ENSG00000059804	-7.2623	0.000382034	0.00203007	SLC2A3
ENSG00000125520	-4.92643	7.32037e-07	8.84075e-06	SLC2A4RG
ENSG00000117620	-5.15252	1.39805e-08	2.74368e-07	SLC35A3
ENSG00000157593	-3.5352	0.00066328	0.00317309	SLC35B2
ENSG00000205060	-0.331195	0.779032	0.848959	SLC35B4
ENSG00000181830	-1.28674	0.176268	0.280287	SLC35C1
ENSG00000116704	0.449351	0.701613	0.796114	SLC35D1
ENSG00000175782	-2.98014	0.00889623	0.0270489	SLC35E3
ENSG00000157800	-1.38646	0.107753	0.193371	SLC37A3
ENSG00000196950	-2.09725	0.0136444	0.0378253	SLC39A10
ENSG00000104635	-10.5564	1.96955e-08	3.82182e-07	SLC39A14
ENSG00000198743	-0.195493	0.822935	0.883287	SLC5A3
ENSG00000103064	0.0314564	0.976159	0.990219	SLC7A6
ENSG00000155465	-0.432359	0.732696	0.817152	SLC7A7
ENSG00000183023	-0.897522	0.464676	0.59203	SLC8A1
ENSG00000119906	-0.25895	0.762968	0.837664	SLF2
ENSG00000145147	-7.17575	6.85568e-05	0.000460691	SLIT2
ENSG00000163681	-1.55249	0.111608	0.197893	SLMAP
ENSG00000166949	-5.50826	5.75638e-05	0.000406319	SMAD3
ENSG00000084070	0.168665	0.901624	0.937451	SMAP2
ENSG00000080503	-1.00882	0.22022	0.336566	SMARCA2
ENSG00000136824	-0.0840148	0.933361	0.960045	SMC2
ENSG00000113810	1.88912	0.0244082	0.0591688	SMC4
ENSG00000163029	-0.141131	0.873802	0.92128	SMC6
ENSG00000176994	-0.226858	0.817176	0.879875	SMCR8
ENSG00000070366	-0.178401	0.833508	0.891311	SMG6
ENSG00000256537	-1.91257	0.0825741	0.156024	SMIM10L1
ENSG00000163683	-2.51068	0.000176379	0.00105766	SMIM14
ENSG00000186577	-2.71015	0.0552781	0.114184	SMIM29
ENSG00000256235	-4.20464	0.00111265	0.00491443	SMIM3
ENSG00000108854	-3.04064	0.00475626	0.0162655	SMURF2
ENSG00000023608	-4.33014	0.000134937	0.000847406	SNAPC1
ENSG00000159210	0.114515	0.885296	0.926906	SNF8
ENSG00000233016	-5.55874	4.13997e-06	4.10904e-05	SNHG7
ENSG00000269893	-2.75385	0.00659045	0.0213141	SNHG8
ENSG00000077312	0.752921	0.403476	0.531267	SNRPA
ENSG00000168807	-4.00133	0.00138702	0.00589996	SNTB2
ENSG00000169371	0.894885	0.341927	0.4709	SNUPN
ENSG00000028528	0.656507	0.36747	0.49715	SNX1
ENSG00000135317	-1.18742	0.115017	0.202688	SNX14
ENSG00000089006	0.407936	0.646838	0.749725	SNX5
ENSG00000057252	-2.69456	0.0263405	0.0620828	SOAT1
ENSG00000185338	-3.19044	0.035873	0.0804877	SOCS1
ENSG00000184557	-1.33444	0.481694	0.605889	SOCS3
ENSG00000112096	-2.46606	0.130339	0.221769	SOD2
ENSG00000109610	-1.42061	0.29813	0.425161	SOD3
ENSG00000149639	-1.47718	0.214564	0.329379	SOGA1
ENSG00000154556	-3.63072	0.0197622	0.0502642	SORBS2
ENSG00000137642	1.75785	0.291967	0.417752	SORL1
ENSG00000143842	-0.230961	0.800898	0.867179	SOX13
ENSG00000067066	-2.38336	0.00667104	0.0214942	SP100
ENSG00000135899	-2.20485	0.0857002	0.160005	SP110
ENSG00000008294	-1.21508	0.0634964	0.127283	SPAG9
ENSG00000113140	-6.52267	2.71088e-05	0.000208807	SPARC
ENSG00000196141	-4.31819	1.19583e-05	0.00010326	SPATS2L
ENSG00000186767	-2.54551	0.0127911	0.036273	SPIN4
ENSG00000118785	-5.18172	0.00158326	0.00658863	SPP1
ENSG00000166068	-4.07856	0.0128997	0.0363488	SPRED1
ENSG00000136158	-4.52775	0.000184131	0.00110032	SPRY2
ENSG00000197694	-2.5436	0.0207604	0.052188	SPTAN1
ENSG00000115306	-8.19006	1.24557e-09	3.30937e-08	SPTBN1
ENSG00000100596	0.124786	0.895416	0.933243	SPTLC2
ENSG00000104549	-1.22859	0.241247	0.361661	SQLE
ENSG00000151304	-2.08838	0.0375353	0.083428	SRFBP1
ENSG00000196935	-1.71224	0.181928	0.287456	SRGAP1
ENSG00000122862	-1.42283	0.385616	0.513461	SRGN
ENSG00000116649	-3.44938	0.0109364	0.031958	SRM
ENSG00000101955	-2.46764	0.172088	0.274926	SRPX
ENSG00000263465	-0.936199	0.274667	0.399968	SRSF8
ENSG00000008324	-3.00196	0.0069482	0.0222626	SS18L2
ENSG00000157216	0.454125	0.755578	0.833141	SSBP3
ENSG00000084112	-1.72194	0.269968	0.396106	SSH1
ENSG00000141298	1.80247	0.0537009	0.111737	SSH2
ENSG00000123096	-3.89642	0.00382116	0.0136065	SSPN
ENSG00000157350	1.1286	0.317219	0.444673	ST3GAL2
ENSG00000113532	-0.636707	0.511098	0.635012	ST8SIA4
ENSG00000010327	-3.39447	0.0392724	0.0860703	STAB1
ENSG00000010270	-0.676218	0.501634	0.625503	STARD3NL
ENSG00000170581	-1.81249	0.0374031	0.0832413	STAT2
ENSG00000168610	-1.98409	0.106206	0.191259	STAT3
ENSG00000166888	-1.3255	0.233823	0.353291	STAT6
ENSG00000113739	-3.45223	0.0155134	0.0416019	STC2
ENSG00000118046	-0.470396	0.637654	0.744366	STK11
ENSG00000081320	-0.616467	0.616611	0.727129	STK17B
ENSG00000115694	-0.937093	0.253803	0.378186	STK25
ENSG00000125834	0.385905	0.740604	0.820413	STK35
ENSG00000211455	-2.23784	0.0203064	0.0513456	STK38L
ENSG00000103496	0.621829	0.313436	0.442242	STX4
ENSG00000135823	-1.72686	0.0691368	0.135681	STX6
ENSG00000164506	-2.06888	0.0159623	0.0424107	STXBP5
ENSG00000198252	-0.320377	0.734614	0.818229	STYX
ENSG00000172340	-3.46047	0.000460478	0.00232528	SUCLG2
ENSG00000064607	1.49921	0.061261	0.12403	SUGP2
ENSG00000165416	-0.879222	0.157881	0.257714	SUGT1
ENSG00000164828	-3.6676	9.04276e-06	8.13378e-05	SUN1
ENSG00000100647	1.38078	0.114748	0.202628	SUSD6
ENSG00000197321	-4.12323	0.000304946	0.00166659	SVIL
ENSG00000198168	-0.473494	0.643251	0.747573	SVIP
ENSG00000165025	-3.67555	0.00417784	0.0147192	SYK
ENSG00000131018	-4.25091	0.00542506	0.018087	SYNE1
ENSG00000176438	-3.17212	0.0171614	0.0447701	SYNE3
ENSG00000172403	-6.08104	0.00756571	0.0236275	SYNPO2
ENSG00000137501	0.173821	0.909448	0.943313	SYTL2
ENSG00000055208	-1.13119	0.0738888	0.142896	TAB2
ENSG00000013810	1.97884	0.117906	0.206515	TACC3
ENSG00000184292	-13.7213	5.29644e-14	4.57348e-12	TACSTD2
ENSG00000276234	0.130241	0.885579	0.926906	TADA2A
ENSG00000106290	1.45282	0.09051	0.167715	TAF6
ENSG00000149591	-7.71026	0.000867644	0.00399579	TAGLN
ENSG00000158710	-3.49068	0.00289276	0.0108289	TAGLN2
ENSG00000144559	-1.6537	0.137338	0.23056	TAMM41
ENSG00000168394	-0.646077	0.657495	0.758513	TAP1
ENSG00000143374	-0.896805	0.432525	0.560368	TARS2
ENSG00000157014	1.08031	0.279311	0.405333	TATDN2
ENSG00000102125	-0.349309	0.673097	0.772385	TAZ
ENSG00000107021	-0.226195	0.81918	0.880351	TBC1D13
ENSG00000132405	-1.04702	0.290852	0.417224	TBC1D14
ENSG00000065491	0.739588	0.502002	0.62551	TBC1D22B
ENSG00000170379	0.0132884	0.990693	0.995883	TCAF2
ENSG00000171703	-1.68082	0.132374	0.223982	TCEA2
ENSG00000172465	-4.75587	5.34901e-05	0.000386516	TCEAL1
ENSG00000133142	-6.63207	9.70171e-10	2.61795e-08	TCEAL4
ENSG00000100207	-1.11854	0.241625	0.361913	TCF20
ENSG00000071564	0.456685	0.686575	0.785242	TCF3
ENSG00000176907	-7.6449	6.7167e-07	8.16883e-06	TCIM
ENSG00000187079	-4.16609	0.000690463	0.00327591	TEAD1
ENSG00000196663	-0.86322	0.385574	0.513461	TECPR2
ENSG00000135269	-6.41842	2.85883e-12	1.41063e-10	TES
ENSG00000168769	0.633272	0.42931	0.55775	TET2
ENSG00000187605	0.196232	0.872054	0.920851	TET3
ENSG00000135457	-1.53945	0.03255	0.0738685	TFCP2
ENSG00000198176	1.19849	0.15274	0.250031	TFDP1
ENSG00000068323	-0.240131	0.772912	0.845357	TFE3
ENSG00000120708	-9.3976	3.21398e-07	4.23706e-06	TGFBI
ENSG00000163513	-4.10311	0.001609	0.00666363	TGFBR2
ENSG00000177426	-1.59838	0.0436491	0.0943309	TGIF1
ENSG00000137801	-18.9788	7.0577e-16	9.37588e-14	THBS1
ENSG00000169231	-7.08772	2.05124e-08	3.9361e-07	THBS3
ENSG00000100296	0.930061	0.376121	0.504709	THOC5
ENSG00000151090	-5.46744	8.39321e-07	9.79397e-06	THRB
ENSG00000156299	-1.68244	0.0802336	0.153109	TIAM1
ENSG00000100575	-0.893368	0.329067	0.457937	TIMM9
ENSG00000102265	-15.3281	7.3213e-11	2.63414e-09	TIMP1
ENSG00000106829	-4.24909	4.29754e-06	4.21696e-05	TLE4
ENSG00000146872	-0.834161	0.401211	0.529329	TLK2
ENSG00000137076	-0.717896	0.360969	0.491347	TLN1
ENSG00000140406	-0.486444	0.638515	0.744575	TLNRD1
ENSG00000136869	-0.659503	0.61509	0.726581	TLR4
ENSG00000169908	-6.12351	0.000475621	0.00238063	TM4SF1
ENSG00000064115	-1.67273	0.149393	0.246751	TM7SF3
ENSG00000232112	-1.99168	0.0135128	0.0375791	TMA7
ENSG00000141524	-0.611267	0.596413	0.709273	TMC6
ENSG00000172765	-2.41048	0.00126318	0.00542664	TMCC1
ENSG00000086598	-2.52794	0.00534678	0.0179299	TMED2
ENSG00000100580	-2.73092	0.0137615	0.0380868	TMED8
ENSG00000189077	-1.71889	0.0707267	0.138173	TMEM120A
ENSG00000135956	-0.0974921	0.888874	0.929229	TMEM127
ENSG00000168936	-0.215555	0.839997	0.896981	TMEM129
ENSG00000134851	-0.51592	0.459409	0.587268	TMEM165
ENSG00000106565	-3.10166	0.025408	0.0607703	TMEM176B
ENSG00000139291	-4.23864	5.47541e-05	0.000392367	TMEM19
ENSG00000170088	-0.289011	0.754838	0.832974	TMEM192
ENSG00000105518	-1.54913	0.13249	0.223982	TMEM205
ENSG00000149932	-3.66157	0.000168426	0.00101349	TMEM219
ENSG00000186501	-0.604763	0.540639	0.663012	TMEM222
ENSG00000106771	-3.17576	0.00457772	0.0157485	TMEM245
ENSG00000238227	-0.493003	0.555487	0.67749	TMEM250
ENSG00000181458	-13.8837	4.22462e-14	3.83996e-12	TMEM45A
ENSG00000142188	-3.79993	0.00151609	0.00638607	TMEM50B
ENSG00000171729	-0.970271	0.430708	0.558852	TMEM51
ENSG00000196187	0.45388	0.644765	0.74842	TMEM63A
ENSG00000116857	-2.29855	0.0450915	0.0969775	TMEM9
ENSG00000138594	-5.57429	3.83363e-07	4.97796e-06	TMOD3
ENSG00000120802	0.703558	0.522162	0.647361	TMPO
ENSG00000179104	-4.10373	0.000105936	0.00068012	TMTC2
ENSG00000166479	-2.1662	0.0207325	0.052188	TMX3
ENSG00000185215	0.889459	0.616818	0.727129	TNFAIP2
ENSG00000118503	-4.05378	0.000845282	0.00391368	TNFAIP3
ENSG00000067182	-0.265227	0.681962	0.781	TNFRSF1A
ENSG00000028137	0.857903	0.586724	0.702149	TNFRSF1B
ENSG00000146072	-6.38505	1.25668e-07	1.92061e-06	TNFRSF21
ENSG00000102524	-0.0734567	0.958895	0.976558	TNFSF13B
ENSG00000145901	-1.72602	0.0250074	0.0599829	TNIP1
ENSG00000064419	-2.19661	0.00737379	0.0232382	TNPO3
ENSG00000100354	-3.46218	0.00261462	0.0100343	TNRC6B
ENSG00000079308	-0.17206	0.915862	0.947122	TNS1
ENSG00000175662	-5.17964	8.06463e-07	9.47457e-06	TOM1L2
ENSG00000173726	-1.15275	0.0443701	0.095545	TOMM20
ENSG00000143514	-2.08631	0.0361254	0.0809191	TP53BP2
ENSG00000175274	2.91494	0.0251132	0.0601532	TP53I11
ENSG00000115129	-7.70885	5.10364e-11	2.14975e-09	TP53I3
ENSG00000101150	1.60408	0.0321858	0.0731379	TPD52L2
ENSG00000134779	-0.37724	0.744894	0.82358	TPGS2
ENSG00000167460	-1.82593	0.000455465	0.00232528	TPM4
ENSG00000158109	-3.14583	0.000216336	0.00125373	TPRG1L
ENSG00000170638	-0.228968	0.825697	0.88496	TRABD
ENSG00000204104	0.132691	0.900093	0.937451	TRAF3IP1
ENSG00000131653	-1.4324	0.163391	0.264457	TRAF7
ENSG00000167515	-2.46212	0.0122331	0.035094	TRAPPC2L
ENSG00000173334	-1.34237	0.274603	0.399968	TRIB1
ENSG00000106785	0.0159438	0.989923	0.995688	TRIM14
ENSG00000137699	-8.8021	9.29072e-13	5.17583e-11	TRIM29
ENSG00000104228	-2.20715	0.0244281	0.0591688	TRIM35
ENSG00000038382	-1.86165	0.0310128	0.0707518	TRIO
ENSG00000205133	-1.302	0.257279	0.382376	TRIQK
ENSG00000165275	-1.34704	0.185281	0.292188	TRMT10B
ENSG00000167112	-3.5595	0.000368801	0.00197189	TRUB2
ENSG00000157514	-6.45067	8.91404e-05	0.000587966	TSC22D3
ENSG00000166925	1.56156	0.10815	0.193371	TSC22D4
ENSG00000182704	1.10249	0.333508	0.461583	TSKU
ENSG00000211460	-1.57186	0.0235018	0.05749	TSN
ENSG00000108219	0.907803	0.338078	0.467088	TSPAN14
ENSG00000000003	-3.06104	0.00756079	0.0236275	TSPAN6
ENSG00000100300	-5.97704	2.92936e-05	0.000222863	TSPO
ENSG00000011295	-0.42419	0.639676	0.744922	TTC19
ENSG00000182670	-2.62157	0.00271871	0.0103419	TTC3
ENSG00000068724	-0.976013	0.258087	0.382918	TTC7A
ENSG00000116830	-2.81305	0.00824077	0.0253686	TTF2
ENSG00000114999	0.271763	0.819149	0.880351	TTL
ENSG00000124120	-2.21241	0.0504275	0.10582	TTPAL
ENSG00000136295	-2.10985	0.1518	0.248727	TTYH3
ENSG00000167552	-4.1601	0.00133634	0.00571251	TUBA1A
ENSG00000167553	-2.1576	0.00153143	0.00641937	TUBA1C
ENSG00000196230	-3.66454	1.8404e-07	2.64865e-06	TUBB
ENSG00000137267	-2.54152	0.108021	0.193371	TUBB2A
ENSG00000176014	-8.02801	2.40662e-07	3.2986e-06	TUBB6
ENSG00000130640	0.0354695	0.969799	0.985781	TUBGCP2
ENSG00000126216	-2.32826	0.0307773	0.0704831	TUBGCP3
ENSG00000247596	-4.21909	0.000252605	0.00143503	TWF2
ENSG00000265972	-2.6319	0.132254	0.223982	TXNIP
ENSG00000105397	0.554855	0.630226	0.7389	TYK2
ENSG00000025708	-0.757372	0.641719	0.746798	TYMP
ENSG00000011600	-0.915568	0.522935	0.647854	TYROBP
ENSG00000162623	-2.44983	0.0193344	0.0495118	TYW3
ENSG00000137831	-6.54074	9.49757e-05	0.0006213	UACA
ENSG00000185262	-0.73608	0.376456	0.504766	UBALD2
ENSG00000143569	-1.7462	0.00201877	0.00799636	UBAP2L
ENSG00000072401	0.757104	0.364683	0.495132	UBE2D1
ENSG00000170142	-1.58695	0.0660532	0.130669	UBE2E1
ENSG00000182247	-3.17782	0.00123448	0.00535666	UBE2E2
ENSG00000186591	2.77059	0.00191998	0.00771119	UBE2H
ENSG00000156587	-0.778117	0.57326	0.691837	UBE2L6
ENSG00000122042	-8.91491	1.28551e-14	1.30593e-12	UBL3
ENSG00000153560	1.04344	0.222197	0.338988	UBP1
ENSG00000024048	1.45728	0.0140498	0.0385143	UBR2
ENSG00000168246	-2.60028	0.0308134	0.0704831	UBTD2
ENSG00000173960	1.25817	0.087187	0.16208	UBXN2A
ENSG00000215114	1.43352	0.145606	0.241482	UBXN2B
ENSG00000148154	-0.0715645	0.949283	0.970066	UGCG
ENSG00000109814	-2.44762	0.0240167	0.0585006	UGDH
ENSG00000169764	-4.79781	3.89135e-07	5.01519e-06	UGP2
ENSG00000087206	-0.562865	0.591187	0.705217	UIMC1
ENSG00000140474	-3.54334	0.00189335	0.00762196	ULK3
ENSG00000109103	0.826237	0.377404	0.505253	UNC119
ENSG00000076248	0.353116	0.702493	0.796589	UNG
ENSG00000142207	-3.40921	0.000848796	0.00391944	URB1
ENSG00000103194	1.95903	0.00323973	0.0118288	USP10
ENSG00000152484	-0.108268	0.91721	0.947381	USP12
ENSG00000124422	0.525247	0.428112	0.556739	USP22
ENSG00000162402	-1.87356	0.0467843	0.0999956	USP24
ENSG00000120800	-3.78901	9.66117e-05	0.000629616	UTP20
ENSG00000147679	-0.967508	0.229401	0.348133	UTP23
ENSG00000152818	-1.18407	0.34277	0.471309	UTRN
ENSG00000137411	-5.49677	3.31242e-06	3.48814e-05	VARS2
ENSG00000168140	-5.1658	0.000495481	0.0024589	VASN
ENSG00000125753	-1.24345	0.271216	0.397277	VASP
ENSG00000108828	-4.74868	0.00369116	0.013198	VAT1
ENSG00000162692	-0.695835	0.687696	0.786003	VCAM1
ENSG00000038427	-3.99348	0.0485845	0.103205	VCAN
ENSG00000035403	-2.62835	0.0298887	0.0689156	VCL
ENSG00000112715	-8.79462	1.1543e-06	1.3115e-05	VEGFA
ENSG00000026025	-5.51751	2.23653e-05	0.000177995	VIM
ENSG00000167397	-8.46307	2.38061e-12	1.20921e-10	VKORC1
ENSG00000147852	-4.87236	3.04495e-05	0.000230642	VLDLR
ENSG00000062716	0.881024	0.226074	0.344598	VMP1
ENSG00000197969	-1.33949	0.240037	0.360159	VPS13A
ENSG00000132549	-2.7723	0.00518621	0.0175276	VPS13B
ENSG00000160948	-2.99619	9.76751e-05	0.000634154	VPS28
ENSG00000167987	-0.770167	0.385456	0.513461	VPS37C
ENSG00000006715	-1.57642	0.0423628	0.0919102	VPS41
ENSG00000100749	0.915535	0.379073	0.506655	VRK1
ENSG00000028116	-3.53029	0.000156637	0.000949563	VRK2
ENSG00000176834	-4.02456	7.4449e-05	0.000494513	VSIG10
ENSG00000155659	-4.08464	0.00421668	0.0147934	VSIG4
ENSG00000140105	1.788	0.127677	0.218966	WARS
ENSG00000015285	-1.01145	0.503768	0.627258	WAS
ENSG00000136051	-0.386393	0.520683	0.645991	WASHC4
ENSG00000166272	-0.706776	0.330963	0.459764	WBP1L
ENSG00000071127	-0.143591	0.822033	0.882867	WDR1
ENSG00000065183	-3.13033	0.00285705	0.0107497	WDR3
ENSG00000131725	0.12746	0.914766	0.946555	WDR44
ENSG00000227057	-1.57871	0.0724846	0.14065	WDR46
ENSG00000126870	-0.601845	0.653862	0.75685	WDR60
ENSG00000177082	-0.157819	0.875512	0.921957	WDR73
ENSG00000133316	0.619466	0.582598	0.699199	WDR74
ENSG00000115368	-1.26452	0.258886	0.383666	WDR75
ENSG00000243667	-2.75166	0.0114427	0.0332128	WDR92
ENSG00000142784	1.12116	0.235633	0.354483	WDTC1
ENSG00000115935	0.250572	0.850421	0.903801	WIPF1
ENSG00000157954	0.936659	0.0555124	0.114382	WIPI2
ENSG00000011451	-0.51205	0.569164	0.687375	WIZ
ENSG00000105989	-9.15792	2.96663e-09	7.216e-08	WNT2
ENSG00000114251	-11.6646	1.36589e-10	4.62529e-09	WNT5A
ENSG00000176871	-1.61825	0.0795126	0.152238	WSB2
ENSG00000151718	-2.69635	0.00157779	0.00658174	WWC2
ENSG00000132530	-5.49107	0.00776455	0.0240743	XAF1
ENSG00000101966	0.198972	0.743428	0.822486	XIAP
ENSG00000184575	-1.71226	0.0501097	0.105407	XPOT
ENSG00000073050	-1.50597	0.0456841	0.0980081	XRCC1
ENSG00000103489	-3.12544	0.0121522	0.0349199	XYLT1
ENSG00000137693	-2.39275	0.00429285	0.0149471	YAP1
ENSG00000134684	-1.46197	0.0606804	0.123434	YARS
ENSG00000163872	-1.8712	0.116195	0.204348	YEATS2
ENSG00000175155	-0.859274	0.314953	0.442927	YPEL2
ENSG00000090238	1.94676	0.0945558	0.173721	YPEL3
ENSG00000128245	-2.58088	0.00166672	0.00686973	YWHAH
ENSG00000134308	-5.62455	4.36095e-09	1.00418e-07	YWHAQ
ENSG00000225528	-2.81043	0.0908797	0.16822	Z82206,1
ENSG00000181722	-2.37202	0.0652832	0.12974	ZBTB20
ENSG00000177485	-0.0144667	0.986846	0.99427	ZBTB33
ENSG00000174282	-4.54947	7.51342e-07	9.01089e-06	ZBTB4
ENSG00000176261	-0.785784	0.346773	0.475677	ZBTB8OS
ENSG00000100403	-0.38205	0.679738	0.77897	ZC3H7B
ENSG00000105939	-1.39668	0.216994	0.332224	ZC3HAV1
ENSG00000165424	-2.8316	0.0822907	0.155829	ZCCHC24
ENSG00000147905	-2.28576	0.0100871	0.0300353	ZCCHC7
ENSG00000163812	-4.46696	6.45436e-09	1.41097e-07	ZDHHC3
ENSG00000188706	-3.11188	0.00496269	0.0168712	ZDHHC9
ENSG00000169554	-2.38031	0.148026	0.244866	ZEB2
ENSG00000140836	-5.86642	7.40836e-06	6.80846e-05	ZFHX3
ENSG00000128016	-3.01012	0.0725646	0.14065	ZFP36
ENSG00000185650	-1.40325	0.134618	0.226594	ZFP36L1
ENSG00000152518	-5.2685	3.48621e-06	3.58375e-05	ZFP36L2
ENSG00000172667	-4.64569	4.05789e-05	0.000298212	ZMAT3
ENSG00000108175	-2.32233	0.0278866	0.0648186	ZMIZ1
ENSG00000122515	0.637996	0.530707	0.656112	ZMIZ2
ENSG00000121741	-0.932423	0.267321	0.393575	ZMYM2
ENSG00000101040	-0.351358	0.625856	0.734275	ZMYND8
ENSG00000197020	2.44232	0.027816	0.0647414	ZNF100
ENSG00000181896	2.90454	0.00180411	0.00734835	ZNF101
ENSG00000197961	-0.45854	0.655719	0.757716	ZNF121
ENSG00000147394	-7.25976	4.13529e-08	7.07093e-07	ZNF185
ENSG00000185947	0.523746	0.596742	0.709273	ZNF267
ENSG00000158805	0.332357	0.729649	0.81613	ZNF276
ENSG00000109445	-1.4536	0.160024	0.260473	ZNF330
ENSG00000075407	-3.20405	0.00460709	0.015818	ZNF37A
ENSG00000126746	1.01746	0.24937	0.372224	ZNF384
ENSG00000186918	-5.72309	3.2992e-08	5.87394e-07	ZNF395
ENSG00000131116	-1.27162	0.256595	0.381688	ZNF428
ENSG00000118620	-4.1222	3.39813e-05	0.000253467	ZNF430
ENSG00000196705	-5.15284	2.40658e-07	3.2986e-06	ZNF431
ENSG00000197857	-2.9577	0.000187288	0.0011115	ZNF44
ENSG00000148143	-1.26294	0.193678	0.302424	ZNF462
ENSG00000256229	0.527942	0.670292	0.770702	ZNF486
ENSG00000130544	-4.06627	0.00011546	0.000738519	ZNF557
ENSG00000171425	-0.712552	0.471349	0.598984	ZNF581
ENSG00000166716	-0.340447	0.719979	0.808981	ZNF592
ENSG00000188171	-0.143711	0.893458	0.93206	ZNF626
ENSG00000121864	-1.9971	0.027038	0.0632718	ZNF639
ENSG00000164684	-3.01541	0.0234724	0.05749	ZNF704
ENSG00000198146	-1.52948	0.0368833	0.0822966	ZNF770
ENSG00000151612	-6.89845	2.18463e-10	7.2555e-09	ZNF827
ENSG00000109917	-2.71057	0.00285403	0.0107497	ZPR1
ENSG00000169249	-0.810562	0.394059	0.52173	ZRSR2
ENSG00000130449	-2.29221	0.0796152	0.152265	ZSWIM6
ENSG00000162378	-1.65217	0.0221188	0.0549996	ZYG11B
ENSG00000159840	-0.0953795	0.921873	0.949926	ZYX
