# Supplementary material for: Betamethasone administration during pregnancy is associated with placental epigenetic changes with implications for inflammation
Source: Clin Epigenetics. 2021 Aug 26;13:165. doi: 10.1186/s13148-021-01153-y (PMC8393766; doi:10.1186/s13148-021-01153-y)
Supplement: Supplementary file 10 — Additional file 10: Table S7. Genes from turquoise module overlapping with differential expressed genes in Uitert et al. [file 13148_2021_1153_MOESM10_ESM.xlsx]

## Sheet: Table S7
Table S7: Genes from turqoise module overlapping with differential expressed genes in Uitert et al.
r: Spearman correlation coefficient of gene expression of respective gene with gene expression of FKBP5
p_corr: nominal p-value of Spearman correlation coefficient of gene expression of respective gene with gene expression of FKBP5
p: p-value of differential gene expression for pre-eclampsia in Uitert et al.
mu: standardized mean difference (log2-scale) given in Uitert et al., genes with different effect direction in the ITU are highlighted in red
		ITU cohort		results from Uitert et al.
ensembl	geneSymbol	r	p_corr	p	mu**
ENSG00000034677	RNF19A	0.393423	8.21243e-19	0.000109544	0.536
ENSG00000059804	SLC2A3	0.642457	5.99583e-56	1.6305e-06	0.702
ENSG00000065618	COL17A1	0.179648	9.15235e-05	1.06613e-06	0.646
ENSG00000070423	RNF126	0.113862	0.0136143	6.10313e-05	0.525
ENSG00000079277	MKNK1	0.474537	1.0361e-27	0.000421829	-0.647
ENSG00000087074	PPP1R15A	0.20612	6.78476e-06	6.42646e-07	0.667
ENSG00000100292	HMOX1	0.316276	2.35088e-12	2.77616e-06	0.619
ENSG00000101040	ZMYND8	0.296415	5.75686e-11	4.66035e-10	0.879
ENSG00000103202	NME4	0.372822	6.51182e-17	3.07462e-05	-0.546
ENSG00000106785	TRIM14	0.281286	5.60998e-10	0.000689145	0.931
ENSG00000106829	TLE4	0.461748	3.82113e-26	1.07152e-08	-0.76
ENSG00000108175	ZMIZ1	0.587965	6.01732e-45	8.51901e-05	-0.513
ENSG00000109861	CTSC	0.398536	2.64271e-19	1.09854e-05	-0.899
ENSG00000112308	C6orf62	0.273245	1.78139e-09	0.000704954	-0.554
ENSG00000112715	VEGFA	0.665732	2.30997e-61	1.57688e-06	0.632
ENSG00000113739	STC2	0.413683	8.16817e-21	3.65596e-06	0.607
ENSG00000115825	PRKD3	0.280156	6.61396e-10	4.71158e-06	0.709
ENSG00000116691	MIIP	0.296805	5.41849e-11	4.15553e-05	0.804
ENSG00000118785	SPP1	0.37006	1.14342e-16	2.62281e-06	-0.619
ENSG00000118971	CCND2	0.580682	1.24582e-43	1.31981e-05	-0.788
ENSG00000122884	P4HA1	0.265527	5.21477e-09	3.19825e-05	0.887
ENSG00000123095	BHLHE41	0.21076	4.14556e-06	2.79927e-05	-0.811
ENSG00000125731	SH2D3A	0.254246	2.35911e-08	3.95369e-06	0.609
ENSG00000126870	WDR60	0.308621	8.29908e-12	0.000127446	0.948
ENSG00000131171	SH3BGRL	0.647626	4.13452e-57	3.03898e-06	-0.697
ENSG00000131791	PRKAB2	0.241706	1.1625e-07	5.42718e-09	0.78
ENSG00000135838	NPL	0.295321	6.8181e-11	2.13646e-09	-0.8
ENSG00000136068	FLNB	0.448569	1.34604e-24	1.51187e-05	0.989
ENSG00000136238	RAC1	0.376575	3.00339e-17	0.000122919	0.503
ENSG00000137507	LRRC32	0.417336	3.43777e-21	0.000486374	0.456
ENSG00000138119	MYOF	0.217444	1.99939e-06	0.000168835	0.608
ENSG00000138303	ASCC1	0.216495	2.22078e-06	0.000249576	-0.477
ENSG00000140092	FBLN5	0.449977	9.26808e-25	1.54688e-06	-0.632
ENSG00000140937	CDH11	0.460085	6.04056e-26	5.48604e-05	-0.529
ENSG00000141985	SH3GL1	0.359042	1.02442e-15	0.000165994	0.529
ENSG00000145685	LHFPL2	0.348387	7.88615e-15	9.14475e-05	-0.513
ENSG00000146477	SLC22A3	0.522937	2.81748e-34	0.000131501	-0.522
ENSG00000147394	ZNF185	0.313779	3.56139e-12	1.32359e-05	-0.75
ENSG00000151474	FRMD4A	0.224014	9.54426e-07	7.17125e-05	0.579
ENSG00000151693	ASAP2	0.425919	4.31527e-22	3.80288e-05	0.539
ENSG00000152952	PLOD2	0.417701	3.15188e-21	2.79689e-08	0.752
ENSG00000158869	FCER1G	0.546279	7.69731e-38	7.15291e-05	-0.529
ENSG00000162616	DNAJB4	0.433541	6.4962e-23	2.7626e-05	-0.551
ENSG00000164692	COL1A2	0.630566	2.32741e-53	0.000183462	-0.557
ENSG00000165457	FOLR2	0.452032	5.35929e-25	2.06227e-06	-0.628
ENSG00000166501	PRKCB	0.579285	2.20858e-43	0.000182504	-0.625
ENSG00000169499	PLEKHA2	0.540398	6.46529e-37	0.000520989	0.752
ENSG00000169554	ZEB2	0.637762	6.51168e-55	0.000322816	-0.616
ENSG00000171223	JUNB	0.345729	1.29655e-14	0.000339311	0.813
ENSG00000172667	ZMAT3	0.398879	2.4475e-19	7.79045e-05	-0.665
ENSG00000175315	CST6	0.0621663	0.178946	1.65112e-10	0.861
ENSG00000176788	BASP1	0.19553	2.00441e-05	4.11049e-14	1.034
ENSG00000178209	PLEC	0.241831	1.14473e-07	2.70756e-06	1.041
ENSG00000178573	MAF	0.544201	1.64066e-37	4.26714e-07	-0.92
ENSG00000181458	TMEM45A	0.414228	7.18431e-21	1.16712e-05	0.912
ENSG00000185432	METTL7A	0.361284	6.6018e-16	0.000313916	-0.471
ENSG00000187608	ISG15	0.369043	1.40488e-16	0.000147291	0.495
ENSG00000196498	NCOR2	0.388108	2.61442e-18	4.8032e-08	0.94
ENSG00000197594	ENPP1	0.519708	8.34356e-34	8.66657e-08	-0.867
ENSG00000213923	CSNK1E	0.358151	1.21856e-15	0.00033999	0.996
