# Supplementary material for: Betamethasone administration during pregnancy is associated with placental epigenetic changes with implications for inflammation
Source: Clin Epigenetics. 2021 Aug 26;13:165. doi: 10.1186/s13148-021-01153-y (PMC8393766; doi:10.1186/s13148-021-01153-y)
Supplement: Supplementary file 12 — Additional file 12: Table S9. Reactome terms which are significantly enriched for genes from the turquoise module at FDR-level of 5% [file 13148_2021_1153_MOESM12_ESM.xlsx]

## Sheet: Table S9
Table S9: Reactome terms which are significantly enriched for genes from the turquoise module at FDR-level of 5%
N_genes: number of genes in gene set
N_overlap: number of genes overlapping between gene set and turquoise module
nominal p-value: nominal p-value for enrichment
FDR: FDR-corrected p-value for enrichment
genes: genes overlapping between turquoise module and REACTOME term
REACTOME term	N_genes	N_overlap	nominal p-value	FDR	genes
REACTOME_CYTOKINE_SIGNALING_IN_IMMUNE_SYSTEM	462	159	4.86371e-12	8.91842e-10	ISG15:TNFRSF1B:EIF4G3:PTAFR:NDC1:JUN:JAK1:GBP1:GBP2:VCAM1:RAP1A:CAPZA1:MCL1:S100A12:IL6R:ADAR:SHC1:MAPKAPK2:PPP2R5A:PTPN14:RHOU:VIM:ITGB1:VCL:IFIT2:IFIT3:BLNK:NFKB2:DUSP5:IFITM2:IFITM3:SIGIRR:CD44:UBE2L6:RELA:AIP:CCND1:BIRC2:CASP1:CBL:TRIM29:TNFRSF1A:KRAS:STAT2:STAT6:RAP1B:DUSP6:PEBP1:HMGB1:FOXO1:TNFSF13B:NFKBIA:HIF1A:FOS:IFI27:PPP2R5C:MARK3:NDN:SPRED1:B2M:MAP2K1:SMAD3:PIAS1:PML:MEF2A:SOCS1:IL4R:…
REACTOME_COLLAGEN_FORMATION	45	31	6.07553e-12	1.07811e-09	PLOD1:LEPRE1:CTSS:LAMC2:P4HA1:COL17A1:CD151:SERPINH1:COL4A1:COL4A2:LOXL1:COL1A1:LAMA3:PXDN:ITGA6:COL3A1:COL5A2:COL6A3:COL6A1:COL6A2:CRTAP:COL7A1:PLOD2:P4HA2:DST:COL1A2:CTSB:LOXL2:PLEC:COL27A1:COL5A1
REACTOME_ASSEMBLY_OF_COLLAGEN_FIBRILS_AND_OTHER_MULTIMERIC_STRUCTURES	30	24	7.82076e-12	1.34444e-09	CTSS:LAMC2:COL17A1:CD151:COL4A1:COL4A2:LOXL1:COL1A1:LAMA3:PXDN:ITGA6:COL3A1:COL5A2:COL6A3:COL6A1:COL6A2:COL7A1:DST:COL1A2:CTSB:LOXL2:PLEC:COL27A1:COL5A1
REACTOME_EXTRACELLULAR_MATRIX_ORGANIZATION	138	63	6.06389e-11	8.13596e-09	PLOD1:LEPRE1:VCAM1:CTSS:ADAM15:LAMC2:CAPN2:ITGB1:P4HA1:COL17A1:ADAM8:CD151:CD44:SERPINH1:LUM:DCN:COL4A1:COL4A2:ACTN1:LTBP2:FBLN5:THBS1:FBN1:LOXL1:COL1A1:LAMA3:PXDN:ITGB6:ITGA6:COL3A1:COL5A2:COL6A3:BMP2:SDC4:APP:ADAMTS1:ADAMTS5:ITGB2:COL6A1:COL6A2:FBLN2:CRTAP:COL7A1:PLOD2:SPP1:ITGA1:VCAN:P4HA2:SPARC:PHYKPL:DST:PDGFA:COL1A2:CTSB:LOXL2:ADAM9:SDC2:PLEC:COL27A1:COL5A1:DMD:CASK:TIMP1
REACTOME_INTERFERON_ALPHA_BETA_SIGNALING	35	24	1.80872e-09	1.74557e-07	ISG15:JAK1:GBP2:ADAR:IFIT2:IFIT3:IFITM2:IFITM3:STAT2:IFI27:SOCS1:XAF1:SOCS3:TYK2:BST2:SAMHD1:IFNAR2:AP000295,9:IFNAR1:IRF2:IRF1:EGR1:HLA-A:HLA-E:HLA-B
REACTOME_HEMOSTASIS	316	109	1.15405e-08	9.33593e-07	GNB1:KIF1B:PRKACB:F3:RAP1A:CAPZA1:CD58:S100A10:SHC1:TAGLN2:CD84:FCER1G:ATP1B1:SELL:KIFAP3:ATP2B4:PPP2R5A:ITGB1:JMJD1C:SRGN:VCL:CD44:PHF21A:FERMT3:PRCP:ENDOD1:CD9:KRAS:ITPR2:TUBA1A:TUBA1C:RAP1B:ATP2B1:DGKH:GAS6:SLC7A7:ACTN1:PPP2R5C:IGHM:THBS1:PRKCB:SH2B1:MAPK3:STX4:SLC7A6:ARRB2:PFN1:COL1A1:GNA13:GRB2:LGALS3BP:TUBB6:TMX3:CFD:PRKACA:PLAUR:SLC8A1:PLEK:MERTK:ITGA6:INPP5D:DGKD:GPC1:SIRPA:SDC4:APP:ITGB2…
REACTOME_INTERFERON_SIGNALING	127	54	3.08481e-08	2.05559e-06	ISG15:EIF4G3:PTAFR:NDC1:JAK1:GBP1:GBP2:VCAM1:ADAR:IFIT2:IFIT3:IFITM2:IFITM3:CD44:UBE2L6:TRIM29:STAT2:IFI27:B2M:PIAS1:PML:SOCS1:MAPK3:MT2A:NUP93:XAF1:SOCS3:TYK2:BST2:NUP62:EIF2AK2:SP100:SAMHD1:IFNAR2:AP000295,9:IFNAR1:IFNGR2:UBE2E1:PRKCD:FLNB:IRF2:IRF1:EGR1:HLA-A:HLA-E:HLA-B:HLA-DRA:HLA-DRB1:HLA-DPA1:HLA-DPB1:TRIM35:JAK2:DDX58:TRIM14:FLNA
REACTOME_NCAM_SIGNALING_FOR_NEURITE_OUT_GROWTH	25	18	6.30054e-08	3.93856e-06	KRAS:COL4A1:COL4A2:MAPK3:GRB2:SPTBN1:COL3A1:COL5A2:CREB1:COL6A3:PTPRA:COL6A1:COL6A2:MAPK1:ST8SIA4:FYN:SPTAN1:COL5A1
REACTOME_INNATE_IMMUNE_SYSTEM	591	177	7.36506e-08	4.50169e-06	ISG15:TNFRSF1B:PLA2G2A:C1QA:C1QC:C1QB:PTAFR:PPIE:JUN:PRKACB:RAP1A:CAPZA1:CD58:CTSS:S100A11:S100A12:SHC1:MNDA:IFI16:FCER1G:FCGR2A:FCGR3A:FCGR3B:SELL:NCF2:PTPRC:MAPKAPK2:TMEM63A:UBE2D1:VCL:TSPAN14:NFKB2:ADAM8:SIGIRR:POLR2L:CD81:AMPD3:SVIP:CAT:CD44:UBE2L6:FTH1:RELA:RAB6A:PRCP:CTSC:MRE11A:BIRC2:CASP1:C1S:SLC2A3:C3AR1:KRAS:ITPR2:ANO6:METTL7A:BIN2:NCKAP1L:STAT6:RAP1B:CEP290:DUSP6:LTA4H:SLC15A4:HMGB1:SU…
REACTOME_INTERFERON_GAMMA_SIGNALING	51	28	1.08644e-07	6.22552e-06	PTAFR:JAK1:GBP1:GBP2:VCAM1:CD44:TRIM29:B2M:PIAS1:PML:SOCS1:MT2A:SOCS3:SP100:IFNGR2:PRKCD:IRF2:IRF1:HLA-A:HLA-E:HLA-B:HLA-DRA:HLA-DRB1:HLA-DPA1:HLA-DPB1:TRIM35:JAK2:TRIM14
REACTOME_INTERLEUKIN_4_AND_INTERLEUKIN_13_SIGNALING	60	31	1.46e-07	8.19538e-06	TNFRSF1B:JAK1:VCAM1:MCL1:IL6R:RHOU:VIM:ITGB1:CCND1:STAT6:FOXO1:HIF1A:FOS:NDN:SOCS1:IL4R:CCL2:STAT3:SOCS3:TYK2:JUNB:ITGB2:HMOX1:PIK3R1:VEGFA:FSCN1:COL1A2:MYC:JAK2:TIMP1:IL13RA1
REACTOME_COLLAGEN_BIOSYNTHESIS_AND_MODIFYING_ENZYMES	31	20	1.98517e-07	1.04004e-05	PLOD1:LEPRE1:P4HA1:COL17A1:SERPINH1:COL4A1:COL4A2:COL1A1:COL3A1:COL5A2:COL6A3:COL6A1:COL6A2:CRTAP:COL7A1:PLOD2:P4HA2:COL1A2:COL27A1:COL5A1
REACTOME_SIGNALING_BY_INTERLEUKINS	340	111	2.35968e-07	1.19088e-05	TNFRSF1B:PTAFR:JUN:JAK1:VCAM1:RAP1A:CAPZA1:MCL1:S100A12:IL6R:SHC1:MAPKAPK2:PPP2R5A:PTPN14:RHOU:VIM:ITGB1:VCL:BLNK:NFKB2:DUSP5:SIGIRR:RELA:AIP:CCND1:CASP1:CBL:TNFRSF1A:KRAS:STAT2:STAT6:RAP1B:DUSP6:PEBP1:HMGB1:FOXO1:NFKBIA:HIF1A:FOS:PPP2R5C:MARK3:NDN:SPRED1:MAP2K1:SMAD3:MEF2A:SOCS1:IL4R:MAPK3:STX4:ARRB2:KSR1:LGALS9:CCL2:STAT3:MAP3K3:GRB2:SOCS3:PIK3C3:CNN2:TYK2:JUNB:PRKACA:PPP5C:FPR1:PSME4:SPTBN1:IL…
REACTOME_INTEGRIN_CELL_SURFACE_INTERACTIONS	37	22	3.90068e-07	1.83195e-05	VCAM1:ITGB1:CD44:LUM:COL4A1:COL4A2:THBS1:FBN1:COL1A1:ITGB6:ITGA6:COL3A1:COL5A2:COL6A3:ITGB2:COL6A1:COL6A2:COL7A1:SPP1:ITGA1:COL1A2:COL5A1
REACTOME_INTERLEUKIN_10_SIGNALING	14	12	4.33737e-07	1.98832e-05	TNFRSF1B:PTAFR:JAK1:TNFRSF1A:CCL2:STAT3:TYK2:FPR1:IL1R2:IL10RB:CCR1:TIMP1
REACTOME_COLLAGEN_CHAIN_TRIMERIZATION	16	13	4.49147e-07	2.02521e-05	COL17A1:COL4A1:COL4A2:COL1A1:COL3A1:COL5A2:COL6A3:COL6A1:COL6A2:COL7A1:COL1A2:COL27A1:COL5A1
REACTOME_PLATELET_ACTIVATION_SIGNALING_AND_AGGREGATION	144	56	6.40965e-07	2.77634e-05	GNB1:RAP1A:SHC1:TAGLN2:FCER1G:SRGN:VCL:FERMT3:ENDOD1:CD9:ITPR2:RAP1B:DGKH:GAS6:ACTN1:THBS1:PRKCB:MAPK3:STX4:ARRB2:PFN1:COL1A1:GNA13:GRB2:LGALS3BP:TMX3:CFD:PLEK:DGKD:APP:MAPK1:RAC2:ITPR1:GNAI2:PRKCD:PIK3CA:GNB4:WDR1:PIK3R1:LHFPL2:SPARC:LCP2:MAPK14:GTPBP2:VEGFA:FYN:PDGFA:GNA12:RAC1:COL1A2:FAM3C:FAM49B:TLN1:SYK:TIMP1:FLNA
REACTOME_CELL_CELL_COMMUNICATION	73	34	8.90116e-07	3.57411e-05	LAMC2:ITGB1:COL17A1:CD151:ILK:PARVA:PXN:FERMT2:ACTN1:CDH11:GRB2:LAMA3:TYROBP:PVR:VASP:SPTBN1:LIMS1:LIMS2:ITGA6:SIRPA:PIK3CA:FYB:PIK3R1:CD2AP:DST:FYN:ACTB:SKAP2:PTK2B:PLEC:SPTAN1:CASK:ARHGEF6:FLNA
REACTOME_IMMUNOREGULATORY_INTERACTIONS_BETWEEN_A_LYMPHOID_AND_A_NON_LYMPHOID_CELL	31	19	1.28191e-06	4.93133e-05	VCAM1:FCGR3A:SELL:ITGB1:COL17A1:CD81:B2M:COL1A1:HCST:TYROBP:PVR:LAIR1:COL3A1:ITGB2:HLA-A:HLA-E:HLA-B:COL1A2:CD99
REACTOME_CELL_EXTRACELLULAR_MATRIX_INTERACTIONS	15	12	1.75085e-06	6.42095e-05	ITGB1:ILK:PARVA:PXN:FERMT2:ACTN1:VASP:LIMS1:LIMS2:ACTB:ARHGEF6:FLNA
REACTOME_DEGRADATION_OF_THE_EXTRACELLULAR_MATRIX	60	28	7.75813e-06	0.000218859	CTSS:ADAM15:LAMC2:CAPN2:COL17A1:ADAM8:CD44:DCN:COL4A1:COL4A2:FBN1:COL1A1:LAMA3:COL3A1:COL5A2:COL6A3:ADAMTS1:ADAMTS5:COL6A1:COL6A2:COL7A1:SPP1:PHYKPL:COL1A2:CTSB:ADAM9:COL5A1:TIMP1
REACTOME_SIGNALING_BY_GPCR	184	63	1.91114e-05	0.000451209	GNB1:ECE1:PTAFR:PRKACB:RHOC:ARHGEF2:RGS2:NMT2:C3AR1:KRAS:ITPR2:LRP1:CMKLR1:CAMKK2:DGKH:LPAR6:SLC24A1:PRKCB:MAPK3:ARRB2:GNA13:GRB2:ROCK1:S1PR2:LDLR:PRKACA:FPR1:ROCK2:CXCR4:CREB1:DGKD:GPC1:SDC4:PREX1:APP:TIAM1:ITSN1:MAPK1:ITPR1:CCR1:PRKAR2A:GNAI2:PRKCD:WNT5A:ARHGEF3:PIK3CA:GNB4:METAP1:PPP3CA:TRIO:PDE4D:PIK3R1:EDN1:PPP2R5D:GNA12:NAPEPLD:WNT2:PDE7A:SDC2:PRKX:RPS6KA3:GPC4:ARHGEF6
REACTOME_ECM_PROTEOGLYCANS	33	18	2.36515e-05	0.0005513	ITGB1:LUM:DCN:COL4A1:COL4A2:COL1A1:LAMA3:ITGB6:COL3A1:COL5A2:COL6A3:APP:COL6A1:COL6A2:VCAN:SPARC:COL1A2:COL5A1
REACTOME_COLLAGEN_DEGRADATION	25	15	2.49893e-05	0.000580025	COL17A1:COL4A1:COL4A2:COL1A1:COL3A1:COL5A2:COL6A3:COL6A1:COL6A2:COL7A1:PHYKPL:COL1A2:CTSB:ADAM9:COL5A1
REACTOME_DAP12_INTERACTIONS	20	13	2.63435e-05	0.000598824	SHC1:KRAS:B2M:GRB2:TYROBP:PIK3CA:PIK3R1:LCP2:HLA-E:HLA-B:FYN:RAC1:SYK
REACTOME_DAP12_SIGNALING	18	12	3.76665e-05	0.000803114	SHC1:KRAS:B2M:GRB2:TYROBP:PIK3CA:PIK3R1:LCP2:HLA-E:FYN:RAC1:SYK
REACTOME_NEUTROPHIL_DEGRANULATION	317	96	5.05571e-05	0.00102248	TNFRSF1B:PTAFR:PPIE:RAP1A:CD58:CTSS:S100A11:S100A12:MNDA:FCER1G:FCGR2A:FCGR3B:SELL:PTPRC:TMEM63A:VCL:TSPAN14:ADAM8:AMPD3:SVIP:CAT:CD44:FTH1:RAB6A:PRCP:CTSC:SLC2A3:C3AR1:ANO6:METTL7A:BIN2:NCKAP1L:RAP1B:CEP290:LTA4H:SLC15A4:HMGB1:PYGL:LGALS3:NPC2:B2M:RAB27A:MVP:CRISPLD2:APRT:CD68:VAT1:TMC6:RAB31:ROCK1:CFD:CNN2:AP1M1:BST2:GPI:TYROBP:GMFG:PLAUR:FTL:FPR1:LAIR1:RAB10:ACTR2:ACTR1B:GCA:SLC11A1:CAB39:SIRP…
REACTOME_SIGNALING_BY_RECEPTOR_TYROSINE_KINASES	294	90	5.57972e-05	0.0010991	MKNK1:PRKACB:RAP1A:APH1A:SHC1:THBS3:LAMC2:NCF2:MAPKAPK2:ITGB1:POLR2L:YAP1:CBL:KRAS:ITPR2:HNRNPA1:NCKAP1L:RNF41:STAT6:RAP1B:DUSP6:PXN:SPRY2:COL4A1:COL4A2:SPRED1:THBS1:IGF1R:MEF2A:SOCS1:PRKCB:MAPK3:POLR2A:STAT3:COL1A1:GRB2:ROCK1:LAMA3:PIK3C3:POLR2E:SH3GL1:PRKACA:EPS15L1:AXL:BAX:ROCK2:POLR2D:PTPN18:COL3A1:COL5A2:NRP2:CREB1:COL6A3:TIAM1:COL6A1:COL6A2:MAPK1:RBFOX2:ITPR1:PRKCD:PIK3CA:MXD4:PDGFRA:SPP1:P…
REACTOME_GENERATION_OF_SECOND_MESSENGER_MOLECULES	14	10	7.19502e-05	0.00135222	ENAH:EVL:VASP:FYB:LCP2:HLA-DRA:HLA-DRB1:HLA-DPA1:HLA-DPB1:WAS
REACTOME_SIGNALING_BY_PDGF	39	19	0.000109021	0.00187171	THBS3:KRAS:STAT6:COL4A1:COL4A2:THBS1:STAT3:GRB2:COL3A1:COL5A2:COL6A3:COL6A1:COL6A2:PIK3CA:PDGFRA:SPP1:PIK3R1:PDGFA:COL5A1
REACTOME_NON_INTEGRIN_MEMBRANE_ECM_INTERACTIONS	37	18	0.0001689	0.0025953	LAMC2:ITGB1:COL4A1:COL4A2:ACTN1:THBS1:COL1A1:LAMA3:ITGA6:COL3A1:COL5A2:SDC4:PDGFA:COL1A2:SDC2:COL5A1:DMD:CASK
REACTOME_FCGAMMA_RECEPTOR_FCGR_DEPENDENT_PHAGOCYTOSIS	60	25	0.0002309	0.0033962	FCGR2A:FCGR3A:ITPR2:NCKAP1L:MAPK3:GRB2:MYO9B:ACTR2:WIPF1:HCK:MAPK1:MYH9:ITPR1:PRKCD:PIK3CA:MYO10:PIK3R1:CYFIP2:FYN:ACTB:RAC1:ARPC1B:SYK:ABL1:WAS
REACTOME_TOLL_LIKE_RECEPTOR_CASCADES	98	36	0.000242794	0.00351477	JUN:CTSS:S100A12:MAPKAPK2:UBE2D1:NFKB2:SIGIRR:RELA:BIRC2:DUSP6:HMGB1:NFKBIA:FOS:MAP2K1:MEF2A:SOCS1:MAPK3:PIK3C3:ATF2:CREB1:APP:ITGB2:MAPK1:ZFYVE20:MYD88:MAP3K1:MEF2C:RIPK1:MAPK14:CNPY3:PPP2R5D:RP1-111D6,3:TAB2:CTSB:TLR4:RPS6KA3:IRAK1
REACTOME_TOLL_LIKE_RECEPTOR_TLR1:TLR2_CASCADE	67	27	0.000255166	0.00359915	JUN:S100A12:MAPKAPK2:NFKB2:SIGIRR:RELA:DUSP6:HMGB1:NFKBIA:FOS:MAP2K1:MEF2A:SOCS1:MAPK3:ATF2:CREB1:APP:MAPK1:MYD88:MAP3K1:MEF2C:MAPK14:PPP2R5D:RP1-111D6,3:TAB2:TLR4:RPS6KA3:IRAK1
REACTOME_GLYCOSAMINOGLYCAN_METABOLISM	67	27	0.000255166	0.00359915	B3GALT6:B4GALT2:HS2ST1:CSGALNACT2:PAPSS2:LYVE1:CD44:B3GNT1:LUM:DCN:XYLT1:ST3GAL2:B3GNT2:HS6ST1:GPC1:SDC4:GLB1:PAPSS1:VCAN:NDST1:B4GALT7:SLC35B2:CHST12:SDC2:EXT1:GPC4:IDS:IDS
REACTOME_MUSCLE_CONTRACTION	54	23	0.000276406	0.00380128	HIPK1:ATP1B1:ATP2B4:KCNK1:VIM:VCL:ACTA2:ITPR2:ATP2B1:PXN:TMOD3:MYH11:PRKACA:TPM4:SLC8A1:MYL9:ITPR1:ITGA1:CALD1:HIPK2:ASPH:TLN1:DMD
REACTOME_RECRUITMENT_OF_NUMA_TO_MITOTIC_CENTROSOMES	61	25	0.000314091	0.00420484	SDCCAG8:TUBGCP2:NUMA1:TUBA1A:TUBA1C:CEP290:NEDD1:TUBGCP3:HAUS2:CCP110:CSNK1D:TUBB6:CEP192:PRKACA:CLASP1:MZT2B:CSNK1E:HAUS3:CEP135:TUBB2A:TUBB:CEP78:CDK5RAP2:CNTRL:ODF2
REACTOME_SYNDECAN_INTERACTIONS	21	12	0.000315508	0.00421265	ITGB1:ACTN1:THBS1:COL1A1:ITGA6:COL3A1:COL5A2:SDC4:COL1A2:SDC2:COL5A1:CASK
REACTOME_TOLL_LIKE_RECEPTOR_9_TLR9_CASCADE	68	27	0.000339564	0.00445809	JUN:S100A12:MAPKAPK2:NFKB2:RELA:DUSP6:HMGB1:NFKBIA:FOS:MAP2K1:MEF2A:MAPK3:PIK3C3:ATF2:CREB1:APP:MAPK1:ZFYVE20:MYD88:MAP3K1:MEF2C:MAPK14:PPP2R5D:RP1-111D6,3:TAB2:TLR4:RPS6KA3:IRAK1
REACTOME_TOLL_LIKE_RECEPTOR_4_TLR4_CASCADE	82	31	0.000358993	0.0046576	JUN:S100A12:MAPKAPK2:UBE2D1:NFKB2:SIGIRR:RELA:BIRC2:DUSP6:HMGB1:NFKBIA:FOS:MAP2K1:MEF2A:SOCS1:MAPK3:ATF2:CREB1:APP:ITGB2:MAPK1:MYD88:MAP3K1:MEF2C:RIPK1:MAPK14:PPP2R5D:RP1-111D6,3:TAB2:TLR4:RPS6KA3:IRAK1
REACTOME_CELLULAR_SENESCENCE	107	38	0.000364815	0.00469988	PHC2:AGO4:AGO1:AGO3:JUN:MAPKAPK2:UBE2D1:ANAPC16:RELA:MRE11A:ATM:ETS1:CDK4:MAPKAPK5:RB1:TFDP1:FOS:MAPK3:KDM6B:STAT3:CDC27:MAP4K4:ETS2:MAPK1:CBX6:TNRC6B:UBE2E1:IGFBP7:LMNB1:E2F3:HMGA1:MAPK14:MAP3K5:H2AFV:CDK6:EZH2:NBN:RPS6KA3
REACTOME_RHO_GTPASES_ACTIVATE_NADPH_OXIDASES	16	10	0.00037882	0.00482382	NCF2:PRKCB:MAPK3:PIK3C3:MAPK1:RAC2:PRKCD:MAPK14:RAC1:CYBB
REACTOME_HEPARAN_SULFATE_HEPARIN_HS_GAG_METABOLISM	30	15	0.000404397	0.00502164	B3GALT6:HS2ST1:DCN:XYLT1:HS6ST1:GPC1:SDC4:GLB1:VCAN:NDST1:B4GALT7:SDC2:EXT1:GPC4:IDS:IDS
REACTOME_SEMAPHORIN_INTERACTIONS	46	20	0.000493706	0.00585909	RHOC:PTPRC:PLXNA2:ITGB1:PLXNC1:MYH11:ROCK1:PIP5K1C:TYROBP:RRAS:ROCK2:MYL9:MYH9:PLXND1:ITGA1:FYN:RAC1:DPYSL2:TLN1:SEMA4D
REACTOME_ACTIVATION_OF_NMDA_RECEPTORS_AND_POSTSYNAPTIC_EVENTS	37	17	0.00059624	0.0067488	PRKACB:PRKAB2:KRAS:TUBA1A:TUBA1C:CAMKK2:MAPK3:TUBB6:PRKACA:CREB1:MAPK1:PRKAR2A:TUBB2A:RAC1:PRKX:RPS6KA3:CASK
REACTOME_MAPK_TARGETS_NUCLEAR_EVENTS_MEDIATED_BY_MAP_KINASES	25	13	0.000608584	0.00683229	JUN:MAPKAPK2:DUSP6:FOS:MEF2A:MAPK3:ATF2:CREB1:MAPK1:MEF2C:MAPK14:PPP2R5D:RPS6KA3
REACTOME_CELL_JUNCTION_ORGANIZATION	50	21	0.000631985	0.00698557	LAMC2:ITGB1:COL17A1:CD151:ILK:PARVA:PXN:FERMT2:ACTN1:CDH11:LAMA3:PVR:VASP:LIMS1:LIMS2:ITGA6:DST:ACTB:PLEC:ARHGEF6:FLNA
REACTOME_FCERI_MEDIATED_MAPK_ACTIVATION	23	12	0.000951243	0.00969035	JUN:SHC1:FCER1G:KRAS:FOS:MAPK3:GRB2:MAPK1:MAP3K1:LCP2:RAC1:SYK
REACTOME_BINDING_AND_UPTAKE_OF_LIGANDS_BY_SCAVENGER_RECEPTORS	26	13	0.000984534	0.00981435	FTH1:CD163:LRP1:HSPH1:COL4A1:COL4A2:COL1A1:FTL:COL3A1:STAB1:SPARC:COL1A2:MSR1
REACTOME_CELL_SURFACE_INTERACTIONS_AT_THE_VASCULAR_WALL	83	30	0.00105497	0.0104755	CD58:SHC1:CD84:FCER1G:ATP1B1:SELL:ITGB1:CD44:KRAS:GAS6:SLC7A7:IGHM:SLC7A6:COL1A1:GRB2:MERTK:ITGA6:INPP5D:GPC1:SIRPA:SDC4:ITGB2:PIK3CA:PIK3R1:CD74:FYN:COL1A2:CAV1:SDC2:CD99
REACTOME_G_ALPHA_Q_SIGNALLING_EVENTS	52	21	0.0011665	0.0112029	GNB1:PTAFR:RGS2:KRAS:ITPR2:DGKH:LPAR6:MAPK3:GRB2:CREB1:DGKD:APP:MAPK1:ITPR1:PRKCD:PIK3CA:GNB4:TRIO:PIK3R1:EDN1:RPS6KA3
REACTOME_RESPONSE_TO_ELEVATED_PLATELET_CYTOSOLIC_CA2PLUS	77	28	0.00137417	0.0125779	TAGLN2:SRGN:VCL:FERMT3:ENDOD1:CD9:GAS6:ACTN1:THBS1:PRKCB:STX4:PFN1:LGALS3BP:TMX3:CFD:PLEK:APP:WDR1:LHFPL2:SPARC:GTPBP2:VEGFA:PDGFA:FAM3C:FAM49B:TLN1:TIMP1:FLNA
REACTOME_MYD88_CASCADE_INITIATED_ON_PLASMA_MEMBRANE	63	24	0.00141823	0.0129596	JUN:S100A12:MAPKAPK2:NFKB2:RELA:DUSP6:HMGB1:NFKBIA:FOS:MAP2K1:MEF2A:MAPK3:ATF2:CREB1:APP:MAPK1:MYD88:MAP3K1:MEF2C:MAPK14:PPP2R5D:RP1-111D6,3:TAB2:RPS6KA3:IRAK1
REACTOME_G_ALPHA_I_SIGNALLING_EVENTS	92	32	0.00153227	0.0135868	GNB1:PRKACB:NMT2:C3AR1:ITPR2:LRP1:CAMKK2:SLC24A1:S1PR2:LDLR:PRKACA:FPR1:CXCR4:CREB1:GPC1:SDC4:APP:MAPK1:ITPR1:CCR1:PRKAR2A:GNAI2:PRKCD:GNB4:METAP1:PPP3CA:PDE4D:PPP2R5D:NAPEPLD:SDC2:PRKX:GPC4
REACTOME_ONCOGENE_INDUCED_SENESCENCE	27	13	0.00153644	0.0135868	AGO4:AGO1:AGO3:ETS1:CDK4:RB1:TFDP1:MAPK3:ETS2:MAPK1:TNRC6B:E2F3:CDK6
REACTOME_TRIF_TICAM1_MEDIATED_TLR4_SIGNALING	72	26	0.00224946	0.0179078	JUN:S100A12:MAPKAPK2:UBE2D1:NFKB2:RELA:BIRC2:DUSP6:HMGB1:NFKBIA:FOS:MAP2K1:MEF2A:MAPK3:ATF2:CREB1:APP:MAPK1:MEF2C:RIPK1:MAPK14:PPP2R5D:RP1-111D6,3:TAB2:TLR4:RPS6KA3:IRAK1
REACTOME_RAF_INDEPENDENT_MAPK1_3_ACTIVATION	19	10	0.00234228	0.0183024	JAK1:IL6R:DUSP5:DUSP6:MAP2K1:MAPK3:TYK2:MAPK1:IL6ST:JAK2
REACTOME_L1CAM_INTERACTIONS	58	22	0.00235223	0.0183541	LYPLA2:ITGB1:KIAA1598:RPS6KA4:TUBA1A:TUBA1C:NUMB:MAP2K1:MAPK3:TUBB6:SPTBN1:NRP2:MAPK1:ALCAM:ITGA1:TUBB2A:ACTB:RAC1:DPYSL2:SPTAN1:RPS6KA3:MSN
REACTOME_SIGNALING_BY_NTRKS	66	24	0.00293893	0.021996	RAP1A:SHC1:MAPKAPK2:KRAS:DUSP6:MEF2A:MAPK3:STAT3:GRB2:BAX:CREB1:TIAM1:MAPK1:PIK3CA:PIK3R1:MEF2C:MAPK14:PPP2R5D:FYN:RAC1:RALA:RALGDS:NELFB:RPS6KA3
REACTOME_OXIDATIVE_STRESS_INDUCED_SENESCENCE	59	22	0.00301901	0.022534	PHC2:AGO4:AGO1:AGO3:JUN:MAPKAPK2:CDK4:MAPKAPK5:TFDP1:FOS:MAPK3:KDM6B:MAP4K4:MAPK1:CBX6:TNRC6B:E2F3:MAPK14:MAP3K5:H2AFV:CDK6:EZH2
REACTOME_MAP2K_AND_MAPK_ACTIVATION	29	13	0.00340792	0.0246023	RAP1A:VCL:KRAS:RAP1B:PEBP1:MARK3:MAP2K1:MAPK3:ARRB2:KSR1:MAPK1:ACTB:TLN1
REACTOME_INTERLEUKIN_2_FAMILY_SIGNALING	23	11	0.00376475	0.0264156	JAK1:SHC1:LGALS9:STAT3:GRB2:INPP5D:PIK3CA:PIK3R1:PTK2B:JAK2:SYK
REACTOME_G_PROTEIN_MEDIATED_EVENTS	23	11	0.00376475	0.0264156	PRKACB:ITPR2:CAMKK2:PRKACA:CREB1:MAPK1:ITPR1:PRKAR2A:GNAI2:PRKCD:PRKX
REACTOME_NUCLEAR_EVENTS_KINASE_AND_TRANSCRIPTION_FACTOR_ACTIVATION	20	10	0.00380953	0.0265566	MAPKAPK2:DUSP6:MEF2A:MAPK3:CREB1:MAPK1:MEF2C:MAPK14:PPP2R5D:RPS6KA3
REACTOME_REGULATION_OF_ACTIN_DYNAMICS_FOR_PHAGOCYTIC_CUP_FORMATION	46	18	0.00386113	0.0266835	FCGR2A:FCGR3A:NCKAP1L:MAPK3:GRB2:MYO9B:ACTR2:WIPF1:MAPK1:MYH9:MYO10:CYFIP2:ACTB:RAC1:ARPC1B:SYK:ABL1:WAS
REACTOME_SIGNALING_BY_MODERATE_KINASE_ACTIVITY_BRAF_MUTANTS	33	14	0.00444973	0.0297786	RAP1A:VCL:KRAS:RAP1B:PEBP1:MARK3:MAP2K1:MAPK3:ARRB2:KSR1:MAPK1:ACTB:JAK2:TLN1
REACTOME_NEUROTRANSMITTER_RECEPTORS_AND_POSTSYNAPTIC_SIGNAL_TRANSMISSION	65	23	0.00525655	0.0342205	GNB1:PRKACB:PRKAB2:KRAS:TUBA1A:TUBA1C:CAMKK2:NPTN:PRKCB:MAPK3:TUBB6:PRKACA:CREB1:EPB41L1:MAPK1:PRKAR2A:GNAI2:GNB4:TUBB2A:RAC1:PRKX:RPS6KA3:CASK
REACTOME_RECYCLING_PATHWAY_OF_L1	27	12	0.00528168	0.0342221	KIAA1598:RPS6KA4:TUBA1A:TUBA1C:NUMB:TUBB6:MAPK1:TUBB2A:ACTB:DPYSL2:RPS6KA3:MSN
REACTOME_TRANSCRIPTIONAL_REGULATION_BY_MECP2	37	15	0.00548566	0.0354186	AGO4:AGO1:AGO3:LBR:SLC2A3:NCOR2:PRKACA:CREB1:TNRC6B:MEF2C:FKBP5:SGK1:HIPK2:NOTCH1:IRAK1
REACTOME_CENTROSOME_MATURATION	58	21	0.00553706	0.035625	SDCCAG8:TUBGCP2:TUBA1A:CEP290:NEDD1:TUBGCP3:HAUS2:CCP110:CSNK1D:CEP192:PRKACA:CLASP1:MZT2B:CSNK1E:HAUS3:CEP135:TUBB:CEP78:CDK5RAP2:CNTRL:ODF2
REACTOME_DISEASES_ASSOCIATED_WITH_GLYCOSAMINOGLYCAN_METABOLISM	24	11	0.0056462	0.0362424	B3GALT6:PAPSS2:LUM:DCN:GPC1:SDC4:VCAN:B4GALT7:SDC2:EXT1:GPC4
REACTOME_AXON_GUIDANCE	344	92	0.00582199	0.0364541	EPHA2:LYPLA2:PRKACB:RHOC:APH1A:SHC1:ABL2:PTPRC:PLXNA2:ENAH:ITGB1:ABLIM1:KIAA1598:RPS6KA4:KRAS:TUBA1A:TUBA1C:SRGAP1:PLXNC1:EFNB2:COL4A1:COL4A2:NUMB:EVL:RPS27L:MAP2K1:MYH11:MAPK3:PFN1:GRB2:TUBB6:ROCK1:PIP5K1C:PRKACA:MYO9B:TYROBP:PAK4:VASP:RRAS:ROCK2:PSME4:SPTBN1:ACTR2:CLASP1:CXCR4:COL3A1:COL5A2:NRP2:CREB1:COL6A3:GPC1:PTPRA:MYL9:TIAM1:ITSN1:COL6A1:COL6A2:MAPK1:MYH9:RPL32:PRKAR2A:ALCAM:PLXND1:PIK3CA:…
REACTOME_DEVELOPMENTAL_BIOLOGY	534	136	0.00631621	0.0381819	EPHA2:LYPLA2:JUN:PRKACB:RHOC:APH1A:IL6R:SHC1:PBX1:ABL2:PTPRC:RBBP5:PLXNA2:ENAH:ITGB1:ABLIM1:KIAA1598:POLR2L:RPS6KA4:RELA:DRAP1:KMT2A:KRAS:MED21:TUBA1A:TUBA1C:CDK4:SRGAP1:PLXNC1:NCOR2:FOXO1:MED4:EFNB2:COL4A1:COL4A2:TFDP1:NUMB:EVL:RPS27L:MAP2K1:SMAD3:PML:MEF2A:MYH11:MAPK3:PFN1:POLR2A:RARA:STAT3:SPAG9:GRB2:TUBB6:ROCK1:DSC3:DSG2:POLR2E:TCF3:PIP5K1C:PRKACA:MYO9B:TYROBP:PAK4:VASP:HIF3A:RRAS:MED25:ROCK2…
REACTOME_OPIOID_SIGNALLING	41	16	0.00648742	0.0390843	GNB1:PRKACB:ITPR2:CAMKK2:PRKACA:CREB1:MAPK1:ITPR1:PRKAR2A:GNAI2:PRKCD:GNB4:PPP3CA:PDE4D:PPP2R5D:PRKX
REACTOME_MET_PROMOTES_CELL_MOTILITY	31	13	0.00680177	0.0408924	RAP1A:LAMC2:ITGB1:RAP1B:COL1A1:GRB2:LAMA3:COL3A1:COL5A2:RAC1:COL1A2:COL27A1:COL5A1
REACTOME_CHONDROITIN_SULFATE_DERMATAN_SULFATE_METABOLISM	28	12	0.00750166	0.0445164	B3GALT6:CSGALNACT2:DCN:XYLT1:GPC1:SDC4:VCAN:B4GALT7:CHST12:SDC2:GPC4:IDS:IDS
REACTOME_RHO_GTPASE_CYCLE	75	25	0.00882793	0.0499914	ARHGAP29:RHOC:ARHGEF2:ARHGAP30:RHOU:ARHGAP21:ARHGAP12:ARHGAP1:ARAP1:SRGAP1:ARHGAP27:GNA13:MYO9B:RHOQ:PREX1:TIAM1:ITSN1:RAC2:ARHGEF3:ARHGAP31:ARHGAP10:TRIO:ARHGAP18:RAC1:ARHGEF6
REACTOME_THE_ROLE_OF_NEF_IN_HIV_1_REPLICATION_AND_DISEASE_PATHOGENESIS	22	10	0.00883323	0.0499914	PACS1:B2M:AP1M1:AP1S3:HCK:HLA-A:FYN:RAC1:AP1S1:AP1S2
REACTOME_GPVI_MEDIATED_ACTIVATION_CASCADE	22	10	0.00883323	0.0499914	FCER1G:COL1A1:RAC2:PIK3CA:PIK3R1:LCP2:FYN:RAC1:COL1A2:SYK
REACTOME_CYTOKINE_SIGNALING_IN_IMMUNE_SYSTEM	462	159	4.86371e-12	3.90777e-09	ISG15:TNFRSF1B:EIF4G3:PTAFR:NDC1:JUN:JAK1:GBP1:GBP2:VCAM1:RAP1A:CAPZA1:MCL1:S100A12:IL6R:ADAR:SHC1:MAPKAPK2:PPP2R5A:PTPN14:RHOU:VIM:ITGB1:VCL:IFIT2:IFIT3:BLNK:NFKB2:DUSP5:IFITM2:IFITM3:SIGIRR:CD44:UBE2L6:RELA:AIP:CCND1:BIRC2:CASP1:CBL:TRIM29:TNFRSF1A:KRAS:STAT2:STAT6:RAP1B:DUSP6:PEBP1:HMGB1:FOXO1:TNFSF13B:NFKBIA:HIF1A:FOS:IFI27:PPP2R5C:MARK3:NDN:SPRED1:B2M:MAP2K1:SMAD3:PIAS1:PML:MEF2A:SOCS1:IL4R:…
REACTOME_COLLAGEN_FORMATION	45	31	6.07553e-12	3.90777e-09	PLOD1:LEPRE1:CTSS:LAMC2:P4HA1:COL17A1:CD151:SERPINH1:COL4A1:COL4A2:LOXL1:COL1A1:LAMA3:PXDN:ITGA6:COL3A1:COL5A2:COL6A3:COL6A1:COL6A2:CRTAP:COL7A1:PLOD2:P4HA2:DST:COL1A2:CTSB:LOXL2:PLEC:COL27A1:COL5A1
REACTOME_ASSEMBLY_OF_COLLAGEN_FIBRILS_AND_OTHER_MULTIMERIC_STRUCTURES	30	24	7.82076e-12	3.90777e-09	CTSS:LAMC2:COL17A1:CD151:COL4A1:COL4A2:LOXL1:COL1A1:LAMA3:PXDN:ITGA6:COL3A1:COL5A2:COL6A3:COL6A1:COL6A2:COL7A1:DST:COL1A2:CTSB:LOXL2:PLEC:COL27A1:COL5A1
REACTOME_EXTRACELLULAR_MATRIX_ORGANIZATION	138	63	6.06389e-11	2.27244e-08	PLOD1:LEPRE1:VCAM1:CTSS:ADAM15:LAMC2:CAPN2:ITGB1:P4HA1:COL17A1:ADAM8:CD151:CD44:SERPINH1:LUM:DCN:COL4A1:COL4A2:ACTN1:LTBP2:FBLN5:THBS1:FBN1:LOXL1:COL1A1:LAMA3:PXDN:ITGB6:ITGA6:COL3A1:COL5A2:COL6A3:BMP2:SDC4:APP:ADAMTS1:ADAMTS5:ITGB2:COL6A1:COL6A2:FBLN2:CRTAP:COL7A1:PLOD2:SPP1:ITGA1:VCAN:P4HA2:SPARC:PHYKPL:DST:PDGFA:COL1A2:CTSB:LOXL2:ADAM9:SDC2:PLEC:COL27A1:COL5A1:DMD:CASK:TIMP1
REACTOME_INTERFERON_ALPHA_BETA_SIGNALING	35	24	1.80872e-09	5.42253e-07	ISG15:JAK1:GBP2:ADAR:IFIT2:IFIT3:IFITM2:IFITM3:STAT2:IFI27:SOCS1:XAF1:SOCS3:TYK2:BST2:SAMHD1:IFNAR2:AP000295,9:IFNAR1:IRF2:IRF1:EGR1:HLA-A:HLA-E:HLA-B
REACTOME_HEMOSTASIS	316	109	1.15405e-08	2.8832e-06	GNB1:KIF1B:PRKACB:F3:RAP1A:CAPZA1:CD58:S100A10:SHC1:TAGLN2:CD84:FCER1G:ATP1B1:SELL:KIFAP3:ATP2B4:PPP2R5A:ITGB1:JMJD1C:SRGN:VCL:CD44:PHF21A:FERMT3:PRCP:ENDOD1:CD9:KRAS:ITPR2:TUBA1A:TUBA1C:RAP1B:ATP2B1:DGKH:GAS6:SLC7A7:ACTN1:PPP2R5C:IGHM:THBS1:PRKCB:SH2B1:MAPK3:STX4:SLC7A6:ARRB2:PFN1:COL1A1:GNA13:GRB2:LGALS3BP:TUBB6:TMX3:CFD:PRKACA:PLAUR:SLC8A1:PLEK:MERTK:ITGA6:INPP5D:DGKD:GPC1:SIRPA:SDC4:APP:ITGB2…
REACTOME_INTERFERON_SIGNALING	127	54	3.08481e-08	6.6059e-06	ISG15:EIF4G3:PTAFR:NDC1:JAK1:GBP1:GBP2:VCAM1:ADAR:IFIT2:IFIT3:IFITM2:IFITM3:CD44:UBE2L6:TRIM29:STAT2:IFI27:B2M:PIAS1:PML:SOCS1:MAPK3:MT2A:NUP93:XAF1:SOCS3:TYK2:BST2:NUP62:EIF2AK2:SP100:SAMHD1:IFNAR2:AP000295,9:IFNAR1:IFNGR2:UBE2E1:PRKCD:FLNB:IRF2:IRF1:EGR1:HLA-A:HLA-E:HLA-B:HLA-DRA:HLA-DRB1:HLA-DPA1:HLA-DPB1:TRIM35:JAK2:DDX58:TRIM14:FLNA
REACTOME_NCAM_SIGNALING_FOR_NEURITE_OUT_GROWTH	25	18	6.30054e-08	1.18056e-05	KRAS:COL4A1:COL4A2:MAPK3:GRB2:SPTBN1:COL3A1:COL5A2:CREB1:COL6A3:PTPRA:COL6A1:COL6A2:MAPK1:ST8SIA4:FYN:SPTAN1:COL5A1
REACTOME_INNATE_IMMUNE_SYSTEM	591	177	7.36506e-08	1.22669e-05	ISG15:TNFRSF1B:PLA2G2A:C1QA:C1QC:C1QB:PTAFR:PPIE:JUN:PRKACB:RAP1A:CAPZA1:CD58:CTSS:S100A11:S100A12:SHC1:MNDA:IFI16:FCER1G:FCGR2A:FCGR3A:FCGR3B:SELL:NCF2:PTPRC:MAPKAPK2:TMEM63A:UBE2D1:VCL:TSPAN14:NFKB2:ADAM8:SIGIRR:POLR2L:CD81:AMPD3:SVIP:CAT:CD44:UBE2L6:FTH1:RELA:RAB6A:PRCP:CTSC:MRE11A:BIRC2:CASP1:C1S:SLC2A3:C3AR1:KRAS:ITPR2:ANO6:METTL7A:BIN2:NCKAP1L:STAT6:RAP1B:CEP290:DUSP6:LTA4H:SLC15A4:HMGB1:SU…
REACTOME_INTERFERON_GAMMA_SIGNALING	51	28	1.08644e-07	1.62857e-05	PTAFR:JAK1:GBP1:GBP2:VCAM1:CD44:TRIM29:B2M:PIAS1:PML:SOCS1:MT2A:SOCS3:SP100:IFNGR2:PRKCD:IRF2:IRF1:HLA-A:HLA-E:HLA-B:HLA-DRA:HLA-DRB1:HLA-DPA1:HLA-DPB1:TRIM35:JAK2:TRIM14
REACTOME_INTERLEUKIN_4_AND_INTERLEUKIN_13_SIGNALING	60	31	1.46e-07	1.98959e-05	TNFRSF1B:JAK1:VCAM1:MCL1:IL6R:RHOU:VIM:ITGB1:CCND1:STAT6:FOXO1:HIF1A:FOS:NDN:SOCS1:IL4R:CCL2:STAT3:SOCS3:TYK2:JUNB:ITGB2:HMOX1:PIK3R1:VEGFA:FSCN1:COL1A2:MYC:JAK2:TIMP1:IL13RA1
REACTOME_COLLAGEN_BIOSYNTHESIS_AND_MODIFYING_ENZYMES	31	20	1.98517e-07	2.4798e-05	PLOD1:LEPRE1:P4HA1:COL17A1:SERPINH1:COL4A1:COL4A2:COL1A1:COL3A1:COL5A2:COL6A3:COL6A1:COL6A2:CRTAP:COL7A1:PLOD2:P4HA2:COL1A2:COL27A1:COL5A1
REACTOME_SIGNALING_BY_INTERLEUKINS	340	111	2.35968e-07	2.72089e-05	TNFRSF1B:PTAFR:JUN:JAK1:VCAM1:RAP1A:CAPZA1:MCL1:S100A12:IL6R:SHC1:MAPKAPK2:PPP2R5A:PTPN14:RHOU:VIM:ITGB1:VCL:BLNK:NFKB2:DUSP5:SIGIRR:RELA:AIP:CCND1:CASP1:CBL:TNFRSF1A:KRAS:STAT2:STAT6:RAP1B:DUSP6:PEBP1:HMGB1:FOXO1:NFKBIA:HIF1A:FOS:PPP2R5C:MARK3:NDN:SPRED1:MAP2K1:SMAD3:MEF2A:SOCS1:IL4R:MAPK3:STX4:ARRB2:KSR1:LGALS9:CCL2:STAT3:MAP3K3:GRB2:SOCS3:PIK3C3:CNN2:TYK2:JUNB:PRKACA:PPP5C:FPR1:PSME4:SPTBN1:IL…
REACTOME_INTEGRIN_CELL_SURFACE_INTERACTIONS	37	22	3.90068e-07	4.17652e-05	VCAM1:ITGB1:CD44:LUM:COL4A1:COL4A2:THBS1:FBN1:COL1A1:ITGB6:ITGA6:COL3A1:COL5A2:COL6A3:ITGB2:COL6A1:COL6A2:COL7A1:SPP1:ITGA1:COL1A2:COL5A1
REACTOME_INTERLEUKIN_10_SIGNALING	14	12	4.33737e-07	4.20794e-05	TNFRSF1B:PTAFR:JAK1:TNFRSF1A:CCL2:STAT3:TYK2:FPR1:IL1R2:IL10RB:CCR1:TIMP1
REACTOME_COLLAGEN_CHAIN_TRIMERIZATION	16	13	4.49147e-07	4.20794e-05	COL17A1:COL4A1:COL4A2:COL1A1:COL3A1:COL5A2:COL6A3:COL6A1:COL6A2:COL7A1:COL1A2:COL27A1:COL5A1
REACTOME_PLATELET_ACTIVATION_SIGNALING_AND_AGGREGATION	144	56	6.40965e-07	5.6518e-05	GNB1:RAP1A:SHC1:TAGLN2:FCER1G:SRGN:VCL:FERMT3:ENDOD1:CD9:ITPR2:RAP1B:DGKH:GAS6:ACTN1:THBS1:PRKCB:MAPK3:STX4:ARRB2:PFN1:COL1A1:GNA13:GRB2:LGALS3BP:TMX3:CFD:PLEK:DGKD:APP:MAPK1:RAC2:ITPR1:GNAI2:PRKCD:PIK3CA:GNB4:WDR1:PIK3R1:LHFPL2:SPARC:LCP2:MAPK14:GTPBP2:VEGFA:FYN:PDGFA:GNA12:RAC1:COL1A2:FAM3C:FAM49B:TLN1:SYK:TIMP1:FLNA
REACTOME_CELL_CELL_COMMUNICATION	73	34	8.90116e-07	7.41269e-05	LAMC2:ITGB1:COL17A1:CD151:ILK:PARVA:PXN:FERMT2:ACTN1:CDH11:GRB2:LAMA3:TYROBP:PVR:VASP:SPTBN1:LIMS1:LIMS2:ITGA6:SIRPA:PIK3CA:FYB:PIK3R1:CD2AP:DST:FYN:ACTB:SKAP2:PTK2B:PLEC:SPTAN1:CASK:ARHGEF6:FLNA
REACTOME_IMMUNOREGULATORY_INTERACTIONS_BETWEEN_A_LYMPHOID_AND_A_NON_LYMPHOID_CELL	31	19	1.28191e-06	0.000101136	VCAM1:FCGR3A:SELL:ITGB1:COL17A1:CD81:B2M:COL1A1:HCST:TYROBP:PVR:LAIR1:COL3A1:ITGB2:HLA-A:HLA-E:HLA-B:COL1A2:CD99
REACTOME_CELL_EXTRACELLULAR_MATRIX_INTERACTIONS	15	12	1.75085e-06	0.000131226	ITGB1:ILK:PARVA:PXN:FERMT2:ACTN1:VASP:LIMS1:LIMS2:ACTB:ARHGEF6:FLNA
REACTOME_DEGRADATION_OF_THE_EXTRACELLULAR_MATRIX	60	28	7.75813e-06	0.000528611	CTSS:ADAM15:LAMC2:CAPN2:COL17A1:ADAM8:CD44:DCN:COL4A1:COL4A2:FBN1:COL1A1:LAMA3:COL3A1:COL5A2:COL6A3:ADAMTS1:ADAMTS5:COL6A1:COL6A2:COL7A1:SPP1:PHYKPL:COL1A2:CTSB:ADAM9:COL5A1:TIMP1
REACTOME_SIGNALING_BY_GPCR	184	63	1.91114e-05	0.00124556	GNB1:ECE1:PTAFR:PRKACB:RHOC:ARHGEF2:RGS2:NMT2:C3AR1:KRAS:ITPR2:LRP1:CMKLR1:CAMKK2:DGKH:LPAR6:SLC24A1:PRKCB:MAPK3:ARRB2:GNA13:GRB2:ROCK1:S1PR2:LDLR:PRKACA:FPR1:ROCK2:CXCR4:CREB1:DGKD:GPC1:SDC4:PREX1:APP:TIAM1:ITSN1:MAPK1:ITPR1:CCR1:PRKAR2A:GNAI2:PRKCD:WNT5A:ARHGEF3:PIK3CA:GNB4:METAP1:PPP3CA:TRIO:PDE4D:PIK3R1:EDN1:PPP2R5D:GNA12:NAPEPLD:WNT2:PDE7A:SDC2:PRKX:RPS6KA3:GPC4:ARHGEF6
REACTOME_ECM_PROTEOGLYCANS	33	18	2.36515e-05	0.00147723	ITGB1:LUM:DCN:COL4A1:COL4A2:COL1A1:LAMA3:ITGB6:COL3A1:COL5A2:COL6A3:APP:COL6A1:COL6A2:VCAN:SPARC:COL1A2:COL5A1
REACTOME_COLLAGEN_DEGRADATION	25	15	2.49893e-05	0.00149836	COL17A1:COL4A1:COL4A2:COL1A1:COL3A1:COL5A2:COL6A3:COL6A1:COL6A2:COL7A1:PHYKPL:COL1A2:CTSB:ADAM9:COL5A1
REACTOME_DAP12_INTERACTIONS	20	13	2.63435e-05	0.0015188	SHC1:KRAS:B2M:GRB2:TYROBP:PIK3CA:PIK3R1:LCP2:HLA-E:HLA-B:FYN:RAC1:SYK
REACTOME_DAP12_SIGNALING	18	12	3.76665e-05	0.00209119	SHC1:KRAS:B2M:GRB2:TYROBP:PIK3CA:PIK3R1:LCP2:HLA-E:FYN:RAC1:SYK
REACTOME_NEUTROPHIL_DEGRANULATION	317	96	5.05571e-05	0.00270661	TNFRSF1B:PTAFR:PPIE:RAP1A:CD58:CTSS:S100A11:S100A12:MNDA:FCER1G:FCGR2A:FCGR3B:SELL:PTPRC:TMEM63A:VCL:TSPAN14:ADAM8:AMPD3:SVIP:CAT:CD44:FTH1:RAB6A:PRCP:CTSC:SLC2A3:C3AR1:ANO6:METTL7A:BIN2:NCKAP1L:RAP1B:CEP290:LTA4H:SLC15A4:HMGB1:PYGL:LGALS3:NPC2:B2M:RAB27A:MVP:CRISPLD2:APRT:CD68:VAT1:TMC6:RAB31:ROCK1:CFD:CNN2:AP1M1:BST2:GPI:TYROBP:GMFG:PLAUR:FTL:FPR1:LAIR1:RAB10:ACTR2:ACTR1B:GCA:SLC11A1:CAB39:SIRP…
REACTOME_SIGNALING_BY_RECEPTOR_TYROSINE_KINASES	294	90	5.57972e-05	0.00288414	MKNK1:PRKACB:RAP1A:APH1A:SHC1:THBS3:LAMC2:NCF2:MAPKAPK2:ITGB1:POLR2L:YAP1:CBL:KRAS:ITPR2:HNRNPA1:NCKAP1L:RNF41:STAT6:RAP1B:DUSP6:PXN:SPRY2:COL4A1:COL4A2:SPRED1:THBS1:IGF1R:MEF2A:SOCS1:PRKCB:MAPK3:POLR2A:STAT3:COL1A1:GRB2:ROCK1:LAMA3:PIK3C3:POLR2E:SH3GL1:PRKACA:EPS15L1:AXL:BAX:ROCK2:POLR2D:PTPN18:COL3A1:COL5A2:NRP2:CREB1:COL6A3:TIAM1:COL6A1:COL6A2:MAPK1:RBFOX2:ITPR1:PRKCD:PIK3CA:MXD4:PDGFRA:SPP1:P…
REACTOME_GENERATION_OF_SECOND_MESSENGER_MOLECULES	14	10	7.19502e-05	0.00359511	ENAH:EVL:VASP:FYB:LCP2:HLA-DRA:HLA-DRB1:HLA-DPA1:HLA-DPB1:WAS
REACTOME_SIGNALING_BY_PDGF	39	19	0.000109021	0.00492415	THBS3:KRAS:STAT6:COL4A1:COL4A2:THBS1:STAT3:GRB2:COL3A1:COL5A2:COL6A3:COL6A1:COL6A2:PIK3CA:PDGFRA:SPP1:PIK3R1:PDGFA:COL5A1
REACTOME_NON_INTEGRIN_MEMBRANE_ECM_INTERACTIONS	37	18	0.0001689	0.00684273	LAMC2:ITGB1:COL4A1:COL4A2:ACTN1:THBS1:COL1A1:LAMA3:ITGA6:COL3A1:COL5A2:SDC4:PDGFA:COL1A2:SDC2:COL5A1:DMD:CASK
REACTOME_FCGAMMA_RECEPTOR_FCGR_DEPENDENT_PHAGOCYTOSIS	60	25	0.0002309	0.0091084	FCGR2A:FCGR3A:ITPR2:NCKAP1L:MAPK3:GRB2:MYO9B:ACTR2:WIPF1:HCK:MAPK1:MYH9:ITPR1:PRKCD:PIK3CA:MYO10:PIK3R1:CYFIP2:FYN:ACTB:RAC1:ARPC1B:SYK:ABL1:WAS
REACTOME_TOLL_LIKE_RECEPTOR_CASCADES	98	36	0.000242794	0.00932913	JUN:CTSS:S100A12:MAPKAPK2:UBE2D1:NFKB2:SIGIRR:RELA:BIRC2:DUSP6:HMGB1:NFKBIA:FOS:MAP2K1:MEF2A:SOCS1:MAPK3:PIK3C3:ATF2:CREB1:APP:ITGB2:MAPK1:ZFYVE20:MYD88:MAP3K1:MEF2C:RIPK1:MAPK14:CNPY3:PPP2R5D:RP1-111D6,3:TAB2:CTSB:TLR4:RPS6KA3:IRAK1
REACTOME_TOLL_LIKE_RECEPTOR_TLR1:TLR2_CASCADE	67	27	0.000255166	0.00932913	JUN:S100A12:MAPKAPK2:NFKB2:SIGIRR:RELA:DUSP6:HMGB1:NFKBIA:FOS:MAP2K1:MEF2A:SOCS1:MAPK3:ATF2:CREB1:APP:MAPK1:MYD88:MAP3K1:MEF2C:MAPK14:PPP2R5D:RP1-111D6,3:TAB2:TLR4:RPS6KA3:IRAK1
REACTOME_GLYCOSAMINOGLYCAN_METABOLISM	67	27	0.000255166	0.00932913	B3GALT6:B4GALT2:HS2ST1:CSGALNACT2:PAPSS2:LYVE1:CD44:B3GNT1:LUM:DCN:XYLT1:ST3GAL2:B3GNT2:HS6ST1:GPC1:SDC4:GLB1:PAPSS1:VCAN:NDST1:B4GALT7:SLC35B2:CHST12:SDC2:EXT1:GPC4:IDS:IDS
REACTOME_MUSCLE_CONTRACTION	54	23	0.000276406	0.00986508	HIPK1:ATP1B1:ATP2B4:KCNK1:VIM:VCL:ACTA2:ITPR2:ATP2B1:PXN:TMOD3:MYH11:PRKACA:TPM4:SLC8A1:MYL9:ITPR1:ITGA1:CALD1:HIPK2:ASPH:TLN1:DMD
REACTOME_RECRUITMENT_OF_NUMA_TO_MITOTIC_CENTROSOMES	61	25	0.000314091	0.0107488	SDCCAG8:TUBGCP2:NUMA1:TUBA1A:TUBA1C:CEP290:NEDD1:TUBGCP3:HAUS2:CCP110:CSNK1D:TUBB6:CEP192:PRKACA:CLASP1:MZT2B:CSNK1E:HAUS3:CEP135:TUBB2A:TUBB:CEP78:CDK5RAP2:CNTRL:ODF2
REACTOME_SYNDECAN_INTERACTIONS	21	12	0.000315508	0.0107488	ITGB1:ACTN1:THBS1:COL1A1:ITGA6:COL3A1:COL5A2:SDC4:COL1A2:SDC2:COL5A1:CASK
REACTOME_TOLL_LIKE_RECEPTOR_9_TLR9_CASCADE	68	27	0.000339564	0.0113112	JUN:S100A12:MAPKAPK2:NFKB2:RELA:DUSP6:HMGB1:NFKBIA:FOS:MAP2K1:MEF2A:MAPK3:PIK3C3:ATF2:CREB1:APP:MAPK1:ZFYVE20:MYD88:MAP3K1:MEF2C:MAPK14:PPP2R5D:RP1-111D6,3:TAB2:TLR4:RPS6KA3:IRAK1
REACTOME_TOLL_LIKE_RECEPTOR_4_TLR4_CASCADE	82	31	0.000358993	0.0116353	JUN:S100A12:MAPKAPK2:UBE2D1:NFKB2:SIGIRR:RELA:BIRC2:DUSP6:HMGB1:NFKBIA:FOS:MAP2K1:MEF2A:SOCS1:MAPK3:ATF2:CREB1:APP:ITGB2:MAPK1:MYD88:MAP3K1:MEF2C:RIPK1:MAPK14:PPP2R5D:RP1-111D6,3:TAB2:TLR4:RPS6KA3:IRAK1
REACTOME_CELLULAR_SENESCENCE	107	38	0.000364815	0.0116353	PHC2:AGO4:AGO1:AGO3:JUN:MAPKAPK2:UBE2D1:ANAPC16:RELA:MRE11A:ATM:ETS1:CDK4:MAPKAPK5:RB1:TFDP1:FOS:MAPK3:KDM6B:STAT3:CDC27:MAP4K4:ETS2:MAPK1:CBX6:TNRC6B:UBE2E1:IGFBP7:LMNB1:E2F3:HMGA1:MAPK14:MAP3K5:H2AFV:CDK6:EZH2:NBN:RPS6KA3
REACTOME_RHO_GTPASES_ACTIVATE_NADPH_OXIDASES	16	10	0.00037882	0.0118302	NCF2:PRKCB:MAPK3:PIK3C3:MAPK1:RAC2:PRKCD:MAPK14:RAC1:CYBB
REACTOME_HEPARAN_SULFATE_HEPARIN_HS_GAG_METABOLISM	30	15	0.000404397	0.0123185	B3GALT6:HS2ST1:DCN:XYLT1:HS6ST1:GPC1:SDC4:GLB1:VCAN:NDST1:B4GALT7:SDC2:EXT1:GPC4:IDS:IDS
REACTOME_SEMAPHORIN_INTERACTIONS	46	20	0.000493706	0.0140077	RHOC:PTPRC:PLXNA2:ITGB1:PLXNC1:MYH11:ROCK1:PIP5K1C:TYROBP:RRAS:ROCK2:MYL9:MYH9:PLXND1:ITGA1:FYN:RAC1:DPYSL2:TLN1:SEMA4D
REACTOME_ACTIVATION_OF_NMDA_RECEPTORS_AND_POSTSYNAPTIC_EVENTS	37	17	0.00059624	0.0162502	PRKACB:PRKAB2:KRAS:TUBA1A:TUBA1C:CAMKK2:MAPK3:TUBB6:PRKACA:CREB1:MAPK1:PRKAR2A:TUBB2A:RAC1:PRKX:RPS6KA3:CASK
REACTOME_MAPK_TARGETS_NUCLEAR_EVENTS_MEDIATED_BY_MAP_KINASES	25	13	0.000608584	0.0162905	JUN:MAPKAPK2:DUSP6:FOS:MEF2A:MAPK3:ATF2:CREB1:MAPK1:MEF2C:MAPK14:PPP2R5D:RPS6KA3
REACTOME_CELL_JUNCTION_ORGANIZATION	50	21	0.000631985	0.0166201	LAMC2:ITGB1:COL17A1:CD151:ILK:PARVA:PXN:FERMT2:ACTN1:CDH11:LAMA3:PVR:VASP:LIMS1:LIMS2:ITGA6:DST:ACTB:PLEC:ARHGEF6:FLNA
REACTOME_FCERI_MEDIATED_MAPK_ACTIVATION	23	12	0.000951243	0.0237652	JUN:SHC1:FCER1G:KRAS:FOS:MAPK3:GRB2:MAPK1:MAP3K1:LCP2:RAC1:SYK
REACTOME_BINDING_AND_UPTAKE_OF_LIGANDS_BY_SCAVENGER_RECEPTORS	26	13	0.000984534	0.0241937	FTH1:CD163:LRP1:HSPH1:COL4A1:COL4A2:COL1A1:FTL:COL3A1:STAB1:SPARC:COL1A2:MSR1
REACTOME_CELL_SURFACE_INTERACTIONS_AT_THE_VASCULAR_WALL	83	30	0.00105497	0.0255066	CD58:SHC1:CD84:FCER1G:ATP1B1:SELL:ITGB1:CD44:KRAS:GAS6:SLC7A7:IGHM:SLC7A6:COL1A1:GRB2:MERTK:ITGA6:INPP5D:GPC1:SIRPA:SDC4:ITGB2:PIK3CA:PIK3R1:CD74:FYN:COL1A2:CAV1:SDC2:CD99
REACTOME_G_ALPHA_Q_SIGNALLING_EVENTS	52	21	0.0011665	0.0273216	GNB1:PTAFR:RGS2:KRAS:ITPR2:DGKH:LPAR6:MAPK3:GRB2:CREB1:DGKD:APP:MAPK1:ITPR1:PRKCD:PIK3CA:GNB4:TRIO:PIK3R1:EDN1:RPS6KA3
REACTOME_RESPONSE_TO_ELEVATED_PLATELET_CYTOSOLIC_CA2PLUS	77	28	0.00137417	0.0312103	TAGLN2:SRGN:VCL:FERMT3:ENDOD1:CD9:GAS6:ACTN1:THBS1:PRKCB:STX4:PFN1:LGALS3BP:TMX3:CFD:PLEK:APP:WDR1:LHFPL2:SPARC:GTPBP2:VEGFA:PDGFA:FAM3C:FAM49B:TLN1:TIMP1:FLNA
REACTOME_MYD88_CASCADE_INITIATED_ON_PLASMA_MEMBRANE	63	24	0.00141823	0.0317303	JUN:S100A12:MAPKAPK2:NFKB2:RELA:DUSP6:HMGB1:NFKBIA:FOS:MAP2K1:MEF2A:MAPK3:ATF2:CREB1:APP:MAPK1:MYD88:MAP3K1:MEF2C:MAPK14:PPP2R5D:RP1-111D6,3:TAB2:RPS6KA3:IRAK1
REACTOME_G_ALPHA_I_SIGNALLING_EVENTS	92	32	0.00153227	0.0333786	GNB1:PRKACB:NMT2:C3AR1:ITPR2:LRP1:CAMKK2:SLC24A1:S1PR2:LDLR:PRKACA:FPR1:CXCR4:CREB1:GPC1:SDC4:APP:MAPK1:ITPR1:CCR1:PRKAR2A:GNAI2:PRKCD:GNB4:METAP1:PPP3CA:PDE4D:PPP2R5D:NAPEPLD:SDC2:PRKX:GPC4
REACTOME_ONCOGENE_INDUCED_SENESCENCE	27	13	0.00153644	0.0333786	AGO4:AGO1:AGO3:ETS1:CDK4:RB1:TFDP1:MAPK3:ETS2:MAPK1:TNRC6B:E2F3:CDK6
REACTOME_TRIF_TICAM1_MEDIATED_TLR4_SIGNALING	72	26	0.00224946	0.0426828	JUN:S100A12:MAPKAPK2:UBE2D1:NFKB2:RELA:BIRC2:DUSP6:HMGB1:NFKBIA:FOS:MAP2K1:MEF2A:MAPK3:ATF2:CREB1:APP:MAPK1:MEF2C:RIPK1:MAPK14:PPP2R5D:RP1-111D6,3:TAB2:TLR4:RPS6KA3:IRAK1
REACTOME_RAF_INDEPENDENT_MAPK1_3_ACTIVATION	19	10	0.00234228	0.0435308	JAK1:IL6R:DUSP5:DUSP6:MAP2K1:MAPK3:TYK2:MAPK1:IL6ST:JAK2
REACTOME_L1CAM_INTERACTIONS	58	22	0.00235223	0.0435308	LYPLA2:ITGB1:KIAA1598:RPS6KA4:TUBA1A:TUBA1C:NUMB:MAP2K1:MAPK3:TUBB6:SPTBN1:NRP2:MAPK1:ALCAM:ITGA1:TUBB2A:ACTB:RAC1:DPYSL2:SPTAN1:RPS6KA3:MSN
REACTOME_CYTOKINE_SIGNALING_IN_IMMUNE_SYSTEM	462	159	4.86371e-12	5.73261e-09	ISG15:TNFRSF1B:EIF4G3:PTAFR:NDC1:JUN:JAK1:GBP1:GBP2:VCAM1:RAP1A:CAPZA1:MCL1:S100A12:IL6R:ADAR:SHC1:MAPKAPK2:PPP2R5A:PTPN14:RHOU:VIM:ITGB1:VCL:IFIT2:IFIT3:BLNK:NFKB2:DUSP5:IFITM2:IFITM3:SIGIRR:CD44:UBE2L6:RELA:AIP:CCND1:BIRC2:CASP1:CBL:TRIM29:TNFRSF1A:KRAS:STAT2:STAT6:RAP1B:DUSP6:PEBP1:HMGB1:FOXO1:TNFSF13B:NFKBIA:HIF1A:FOS:IFI27:PPP2R5C:MARK3:NDN:SPRED1:B2M:MAP2K1:SMAD3:PIAS1:PML:MEF2A:SOCS1:IL4R:…
REACTOME_COLLAGEN_FORMATION	45	31	6.07553e-12	5.73261e-09	PLOD1:LEPRE1:CTSS:LAMC2:P4HA1:COL17A1:CD151:SERPINH1:COL4A1:COL4A2:LOXL1:COL1A1:LAMA3:PXDN:ITGA6:COL3A1:COL5A2:COL6A3:COL6A1:COL6A2:CRTAP:COL7A1:PLOD2:P4HA2:DST:COL1A2:CTSB:LOXL2:PLEC:COL27A1:COL5A1
REACTOME_ASSEMBLY_OF_COLLAGEN_FIBRILS_AND_OTHER_MULTIMERIC_STRUCTURES	30	24	7.82076e-12	5.73261e-09	CTSS:LAMC2:COL17A1:CD151:COL4A1:COL4A2:LOXL1:COL1A1:LAMA3:PXDN:ITGA6:COL3A1:COL5A2:COL6A3:COL6A1:COL6A2:COL7A1:DST:COL1A2:CTSB:LOXL2:PLEC:COL27A1:COL5A1
REACTOME_EXTRACELLULAR_MATRIX_ORGANIZATION	138	63	6.06389e-11	2.22242e-08	PLOD1:LEPRE1:VCAM1:CTSS:ADAM15:LAMC2:CAPN2:ITGB1:P4HA1:COL17A1:ADAM8:CD151:CD44:SERPINH1:LUM:DCN:COL4A1:COL4A2:ACTN1:LTBP2:FBLN5:THBS1:FBN1:LOXL1:COL1A1:LAMA3:PXDN:ITGB6:ITGA6:COL3A1:COL5A2:COL6A3:BMP2:SDC4:APP:ADAMTS1:ADAMTS5:ITGB2:COL6A1:COL6A2:FBLN2:CRTAP:COL7A1:PLOD2:SPP1:ITGA1:VCAN:P4HA2:SPARC:PHYKPL:DST:PDGFA:COL1A2:CTSB:LOXL2:ADAM9:SDC2:PLEC:COL27A1:COL5A1:DMD:CASK:TIMP1
REACTOME_INTERFERON_ALPHA_BETA_SIGNALING	35	24	1.80872e-09	4.4193e-07	ISG15:JAK1:GBP2:ADAR:IFIT2:IFIT3:IFITM2:IFITM3:STAT2:IFI27:SOCS1:XAF1:SOCS3:TYK2:BST2:SAMHD1:IFNAR2:AP000295,9:IFNAR1:IRF2:IRF1:EGR1:HLA-A:HLA-E:HLA-B
REACTOME_HEMOSTASIS	316	109	1.15405e-08	2.30705e-06	GNB1:KIF1B:PRKACB:F3:RAP1A:CAPZA1:CD58:S100A10:SHC1:TAGLN2:CD84:FCER1G:ATP1B1:SELL:KIFAP3:ATP2B4:PPP2R5A:ITGB1:JMJD1C:SRGN:VCL:CD44:PHF21A:FERMT3:PRCP:ENDOD1:CD9:KRAS:ITPR2:TUBA1A:TUBA1C:RAP1B:ATP2B1:DGKH:GAS6:SLC7A7:ACTN1:PPP2R5C:IGHM:THBS1:PRKCB:SH2B1:MAPK3:STX4:SLC7A6:ARRB2:PFN1:COL1A1:GNA13:GRB2:LGALS3BP:TUBB6:TMX3:CFD:PRKACA:PLAUR:SLC8A1:PLEK:MERTK:ITGA6:INPP5D:DGKD:GPC1:SIRPA:SDC4:APP:ITGB2…
REACTOME_INTERFERON_SIGNALING	127	54	3.08481e-08	5.65292e-06	ISG15:EIF4G3:PTAFR:NDC1:JAK1:GBP1:GBP2:VCAM1:ADAR:IFIT2:IFIT3:IFITM2:IFITM3:CD44:UBE2L6:TRIM29:STAT2:IFI27:B2M:PIAS1:PML:SOCS1:MAPK3:MT2A:NUP93:XAF1:SOCS3:TYK2:BST2:NUP62:EIF2AK2:SP100:SAMHD1:IFNAR2:AP000295,9:IFNAR1:IFNGR2:UBE2E1:PRKCD:FLNB:IRF2:IRF1:EGR1:HLA-A:HLA-E:HLA-B:HLA-DRA:HLA-DRB1:HLA-DPA1:HLA-DPB1:TRIM35:JAK2:DDX58:TRIM14:FLNA
REACTOME_NCAM_SIGNALING_FOR_NEURITE_OUT_GROWTH	25	18	6.30054e-08	9.89636e-06	KRAS:COL4A1:COL4A2:MAPK3:GRB2:SPTBN1:COL3A1:COL5A2:CREB1:COL6A3:PTPRA:COL6A1:COL6A2:MAPK1:ST8SIA4:FYN:SPTAN1:COL5A1
REACTOME_INNATE_IMMUNE_SYSTEM	591	177	7.36506e-08	1.07972e-05	ISG15:TNFRSF1B:PLA2G2A:C1QA:C1QC:C1QB:PTAFR:PPIE:JUN:PRKACB:RAP1A:CAPZA1:CD58:CTSS:S100A11:S100A12:SHC1:MNDA:IFI16:FCER1G:FCGR2A:FCGR3A:FCGR3B:SELL:NCF2:PTPRC:MAPKAPK2:TMEM63A:UBE2D1:VCL:TSPAN14:NFKB2:ADAM8:SIGIRR:POLR2L:CD81:AMPD3:SVIP:CAT:CD44:UBE2L6:FTH1:RELA:RAB6A:PRCP:CTSC:MRE11A:BIRC2:CASP1:C1S:SLC2A3:C3AR1:KRAS:ITPR2:ANO6:METTL7A:BIN2:NCKAP1L:STAT6:RAP1B:CEP290:DUSP6:LTA4H:SLC15A4:HMGB1:SU…
REACTOME_INTERFERON_GAMMA_SIGNALING	51	28	1.08644e-07	1.40534e-05	PTAFR:JAK1:GBP1:GBP2:VCAM1:CD44:TRIM29:B2M:PIAS1:PML:SOCS1:MT2A:SOCS3:SP100:IFNGR2:PRKCD:IRF2:IRF1:HLA-A:HLA-E:HLA-B:HLA-DRA:HLA-DRB1:HLA-DPA1:HLA-DPB1:TRIM35:JAK2:TRIM14
REACTOME_INTERLEUKIN_4_AND_INTERLEUKIN_13_SIGNALING	60	31	1.46e-07	1.78364e-05	TNFRSF1B:JAK1:VCAM1:MCL1:IL6R:RHOU:VIM:ITGB1:CCND1:STAT6:FOXO1:HIF1A:FOS:NDN:SOCS1:IL4R:CCL2:STAT3:SOCS3:TYK2:JUNB:ITGB2:HMOX1:PIK3R1:VEGFA:FSCN1:COL1A2:MYC:JAK2:TIMP1:IL13RA1
REACTOME_COLLAGEN_BIOSYNTHESIS_AND_MODIFYING_ENZYMES	31	20	1.98517e-07	2.18269e-05	PLOD1:LEPRE1:P4HA1:COL17A1:SERPINH1:COL4A1:COL4A2:COL1A1:COL3A1:COL5A2:COL6A3:COL6A1:COL6A2:CRTAP:COL7A1:PLOD2:P4HA2:COL1A2:COL27A1:COL5A1
REACTOME_SIGNALING_BY_INTERLEUKINS	340	111	2.35968e-07	2.47092e-05	TNFRSF1B:PTAFR:JUN:JAK1:VCAM1:RAP1A:CAPZA1:MCL1:S100A12:IL6R:SHC1:MAPKAPK2:PPP2R5A:PTPN14:RHOU:VIM:ITGB1:VCL:BLNK:NFKB2:DUSP5:SIGIRR:RELA:AIP:CCND1:CASP1:CBL:TNFRSF1A:KRAS:STAT2:STAT6:RAP1B:DUSP6:PEBP1:HMGB1:FOXO1:NFKBIA:HIF1A:FOS:PPP2R5C:MARK3:NDN:SPRED1:MAP2K1:SMAD3:MEF2A:SOCS1:IL4R:MAPK3:STX4:ARRB2:KSR1:LGALS9:CCL2:STAT3:MAP3K3:GRB2:SOCS3:PIK3C3:CNN2:TYK2:JUNB:PRKACA:PPP5C:FPR1:PSME4:SPTBN1:IL…
REACTOME_INTEGRIN_CELL_SURFACE_INTERACTIONS	37	22	3.90068e-07	3.72939e-05	VCAM1:ITGB1:CD44:LUM:COL4A1:COL4A2:THBS1:FBN1:COL1A1:ITGB6:ITGA6:COL3A1:COL5A2:COL6A3:ITGB2:COL6A1:COL6A2:COL7A1:SPP1:ITGA1:COL1A2:COL5A1
REACTOME_INTERLEUKIN_10_SIGNALING	14	12	4.33737e-07	3.79874e-05	TNFRSF1B:PTAFR:JAK1:TNFRSF1A:CCL2:STAT3:TYK2:FPR1:IL1R2:IL10RB:CCR1:TIMP1
REACTOME_COLLAGEN_CHAIN_TRIMERIZATION	16	13	4.49147e-07	3.79874e-05	COL17A1:COL4A1:COL4A2:COL1A1:COL3A1:COL5A2:COL6A3:COL6A1:COL6A2:COL7A1:COL1A2:COL27A1:COL5A1
REACTOME_PLATELET_ACTIVATION_SIGNALING_AND_AGGREGATION	144	56	6.40965e-07	5.2203e-05	GNB1:RAP1A:SHC1:TAGLN2:FCER1G:SRGN:VCL:FERMT3:ENDOD1:CD9:ITPR2:RAP1B:DGKH:GAS6:ACTN1:THBS1:PRKCB:MAPK3:STX4:ARRB2:PFN1:COL1A1:GNA13:GRB2:LGALS3BP:TMX3:CFD:PLEK:DGKD:APP:MAPK1:RAC2:ITPR1:GNAI2:PRKCD:PIK3CA:GNB4:WDR1:PIK3R1:LHFPL2:SPARC:LCP2:MAPK14:GTPBP2:VEGFA:FYN:PDGFA:GNA12:RAC1:COL1A2:FAM3C:FAM49B:TLN1:SYK:TIMP1:FLNA
REACTOME_CELL_CELL_COMMUNICATION	73	34	8.90116e-07	6.99059e-05	LAMC2:ITGB1:COL17A1:CD151:ILK:PARVA:PXN:FERMT2:ACTN1:CDH11:GRB2:LAMA3:TYROBP:PVR:VASP:SPTBN1:LIMS1:LIMS2:ITGA6:SIRPA:PIK3CA:FYB:PIK3R1:CD2AP:DST:FYN:ACTB:SKAP2:PTK2B:PLEC:SPTAN1:CASK:ARHGEF6:FLNA
REACTOME_IMMUNOREGULATORY_INTERACTIONS_BETWEEN_A_LYMPHOID_AND_A_NON_LYMPHOID_CELL	31	19	1.28191e-06	9.39641e-05	VCAM1:FCGR3A:SELL:ITGB1:COL17A1:CD81:B2M:COL1A1:HCST:TYROBP:PVR:LAIR1:COL3A1:ITGB2:HLA-A:HLA-E:HLA-B:COL1A2:CD99
REACTOME_CELL_EXTRACELLULAR_MATRIX_INTERACTIONS	15	12	1.75085e-06	0.000120316	ITGB1:ILK:PARVA:PXN:FERMT2:ACTN1:VASP:LIMS1:LIMS2:ACTB:ARHGEF6:FLNA
REACTOME_DEGRADATION_OF_THE_EXTRACELLULAR_MATRIX	60	28	7.75813e-06	0.000432309	CTSS:ADAM15:LAMC2:CAPN2:COL17A1:ADAM8:CD44:DCN:COL4A1:COL4A2:FBN1:COL1A1:LAMA3:COL3A1:COL5A2:COL6A3:ADAMTS1:ADAMTS5:COL6A1:COL6A2:COL7A1:SPP1:PHYKPL:COL1A2:CTSB:ADAM9:COL5A1:TIMP1
REACTOME_SIGNALING_BY_GPCR	184	63	1.91114e-05	0.000977347	GNB1:ECE1:PTAFR:PRKACB:RHOC:ARHGEF2:RGS2:NMT2:C3AR1:KRAS:ITPR2:LRP1:CMKLR1:CAMKK2:DGKH:LPAR6:SLC24A1:PRKCB:MAPK3:ARRB2:GNA13:GRB2:ROCK1:S1PR2:LDLR:PRKACA:FPR1:ROCK2:CXCR4:CREB1:DGKD:GPC1:SDC4:PREX1:APP:TIAM1:ITSN1:MAPK1:ITPR1:CCR1:PRKAR2A:GNAI2:PRKCD:WNT5A:ARHGEF3:PIK3CA:GNB4:METAP1:PPP3CA:TRIO:PDE4D:PIK3R1:EDN1:PPP2R5D:GNA12:NAPEPLD:WNT2:PDE7A:SDC2:PRKX:RPS6KA3:GPC4:ARHGEF6
REACTOME_ECM_PROTEOGLYCANS	33	18	2.36515e-05	0.00113064	ITGB1:LUM:DCN:COL4A1:COL4A2:COL1A1:LAMA3:ITGB6:COL3A1:COL5A2:COL6A3:APP:COL6A1:COL6A2:VCAN:SPARC:COL1A2:COL5A1
REACTOME_COLLAGEN_DEGRADATION	25	15	2.49893e-05	0.00115859	COL17A1:COL4A1:COL4A2:COL1A1:COL3A1:COL5A2:COL6A3:COL6A1:COL6A2:COL7A1:PHYKPL:COL1A2:CTSB:ADAM9:COL5A1
REACTOME_DAP12_INTERACTIONS	20	13	2.63435e-05	0.00115859	SHC1:KRAS:B2M:GRB2:TYROBP:PIK3CA:PIK3R1:LCP2:HLA-E:HLA-B:FYN:RAC1:SYK
REACTOME_DAP12_SIGNALING	18	12	3.76665e-05	0.0015628	SHC1:KRAS:B2M:GRB2:TYROBP:PIK3CA:PIK3R1:LCP2:HLA-E:FYN:RAC1:SYK
REACTOME_NEUTROPHIL_DEGRANULATION	317	96	5.05571e-05	0.00191681	TNFRSF1B:PTAFR:PPIE:RAP1A:CD58:CTSS:S100A11:S100A12:MNDA:FCER1G:FCGR2A:FCGR3B:SELL:PTPRC:TMEM63A:VCL:TSPAN14:ADAM8:AMPD3:SVIP:CAT:CD44:FTH1:RAB6A:PRCP:CTSC:SLC2A3:C3AR1:ANO6:METTL7A:BIN2:NCKAP1L:RAP1B:CEP290:LTA4H:SLC15A4:HMGB1:PYGL:LGALS3:NPC2:B2M:RAB27A:MVP:CRISPLD2:APRT:CD68:VAT1:TMC6:RAB31:ROCK1:CFD:CNN2:AP1M1:BST2:GPI:TYROBP:GMFG:PLAUR:FTL:FPR1:LAIR1:RAB10:ACTR2:ACTR1B:GCA:SLC11A1:CAB39:SIRP…
REACTOME_SIGNALING_BY_RECEPTOR_TYROSINE_KINASES	294	90	5.57972e-05	0.00207963	MKNK1:PRKACB:RAP1A:APH1A:SHC1:THBS3:LAMC2:NCF2:MAPKAPK2:ITGB1:POLR2L:YAP1:CBL:KRAS:ITPR2:HNRNPA1:NCKAP1L:RNF41:STAT6:RAP1B:DUSP6:PXN:SPRY2:COL4A1:COL4A2:SPRED1:THBS1:IGF1R:MEF2A:SOCS1:PRKCB:MAPK3:POLR2A:STAT3:COL1A1:GRB2:ROCK1:LAMA3:PIK3C3:POLR2E:SH3GL1:PRKACA:EPS15L1:AXL:BAX:ROCK2:POLR2D:PTPN18:COL3A1:COL5A2:NRP2:CREB1:COL6A3:TIAM1:COL6A1:COL6A2:MAPK1:RBFOX2:ITPR1:PRKCD:PIK3CA:MXD4:PDGFRA:SPP1:P…
REACTOME_GENERATION_OF_SECOND_MESSENGER_MOLECULES	14	10	7.19502e-05	0.00253113	ENAH:EVL:VASP:FYB:LCP2:HLA-DRA:HLA-DRB1:HLA-DPA1:HLA-DPB1:WAS
REACTOME_SIGNALING_BY_PDGF	39	19	0.000109021	0.00341028	THBS3:KRAS:STAT6:COL4A1:COL4A2:THBS1:STAT3:GRB2:COL3A1:COL5A2:COL6A3:COL6A1:COL6A2:PIK3CA:PDGFRA:SPP1:PIK3R1:PDGFA:COL5A1
REACTOME_NON_INTEGRIN_MEMBRANE_ECM_INTERACTIONS	37	18	0.0001689	0.00426909	LAMC2:ITGB1:COL4A1:COL4A2:ACTN1:THBS1:COL1A1:LAMA3:ITGA6:COL3A1:COL5A2:SDC4:PDGFA:COL1A2:SDC2:COL5A1:DMD:CASK
REACTOME_FCGAMMA_RECEPTOR_FCGR_DEPENDENT_PHAGOCYTOSIS	60	25	0.0002309	0.00570504	FCGR2A:FCGR3A:ITPR2:NCKAP1L:MAPK3:GRB2:MYO9B:ACTR2:WIPF1:HCK:MAPK1:MYH9:ITPR1:PRKCD:PIK3CA:MYO10:PIK3R1:CYFIP2:FYN:ACTB:RAC1:ARPC1B:SYK:ABL1:WAS
REACTOME_TOLL_LIKE_RECEPTOR_CASCADES	98	36	0.000242794	0.00590643	JUN:CTSS:S100A12:MAPKAPK2:UBE2D1:NFKB2:SIGIRR:RELA:BIRC2:DUSP6:HMGB1:NFKBIA:FOS:MAP2K1:MEF2A:SOCS1:MAPK3:PIK3C3:ATF2:CREB1:APP:ITGB2:MAPK1:ZFYVE20:MYD88:MAP3K1:MEF2C:RIPK1:MAPK14:CNPY3:PPP2R5D:RP1-111D6,3:TAB2:CTSB:TLR4:RPS6KA3:IRAK1
REACTOME_GLYCOSAMINOGLYCAN_METABOLISM	67	27	0.000255166	0.00590643	B3GALT6:B4GALT2:HS2ST1:CSGALNACT2:PAPSS2:LYVE1:CD44:B3GNT1:LUM:DCN:XYLT1:ST3GAL2:B3GNT2:HS6ST1:GPC1:SDC4:GLB1:PAPSS1:VCAN:NDST1:B4GALT7:SLC35B2:CHST12:SDC2:EXT1:GPC4:IDS:IDS
REACTOME_TOLL_LIKE_RECEPTOR_TLR1:TLR2_CASCADE	67	27	0.000255166	0.00590643	JUN:S100A12:MAPKAPK2:NFKB2:SIGIRR:RELA:DUSP6:HMGB1:NFKBIA:FOS:MAP2K1:MEF2A:SOCS1:MAPK3:ATF2:CREB1:APP:MAPK1:MYD88:MAP3K1:MEF2C:MAPK14:PPP2R5D:RP1-111D6,3:TAB2:TLR4:RPS6KA3:IRAK1
REACTOME_MUSCLE_CONTRACTION	54	23	0.000276406	0.00626616	HIPK1:ATP1B1:ATP2B4:KCNK1:VIM:VCL:ACTA2:ITPR2:ATP2B1:PXN:TMOD3:MYH11:PRKACA:TPM4:SLC8A1:MYL9:ITPR1:ITGA1:CALD1:HIPK2:ASPH:TLN1:DMD
REACTOME_RECRUITMENT_OF_NUMA_TO_MITOTIC_CENTROSOMES	61	25	0.000314091	0.00686933	SDCCAG8:TUBGCP2:NUMA1:TUBA1A:TUBA1C:CEP290:NEDD1:TUBGCP3:HAUS2:CCP110:CSNK1D:TUBB6:CEP192:PRKACA:CLASP1:MZT2B:CSNK1E:HAUS3:CEP135:TUBB2A:TUBB:CEP78:CDK5RAP2:CNTRL:ODF2
REACTOME_SYNDECAN_INTERACTIONS	21	12	0.000315508	0.00686933	ITGB1:ACTN1:THBS1:COL1A1:ITGA6:COL3A1:COL5A2:SDC4:COL1A2:SDC2:COL5A1:CASK
REACTOME_TOLL_LIKE_RECEPTOR_9_TLR9_CASCADE	68	27	0.000339564	0.00724952	JUN:S100A12:MAPKAPK2:NFKB2:RELA:DUSP6:HMGB1:NFKBIA:FOS:MAP2K1:MEF2A:MAPK3:PIK3C3:ATF2:CREB1:APP:MAPK1:ZFYVE20:MYD88:MAP3K1:MEF2C:MAPK14:PPP2R5D:RP1-111D6,3:TAB2:TLR4:RPS6KA3:IRAK1
REACTOME_TOLL_LIKE_RECEPTOR_4_TLR4_CASCADE	82	31	0.000358993	0.00759063	JUN:S100A12:MAPKAPK2:UBE2D1:NFKB2:SIGIRR:RELA:BIRC2:DUSP6:HMGB1:NFKBIA:FOS:MAP2K1:MEF2A:SOCS1:MAPK3:ATF2:CREB1:APP:ITGB2:MAPK1:MYD88:MAP3K1:MEF2C:RIPK1:MAPK14:PPP2R5D:RP1-111D6,3:TAB2:TLR4:RPS6KA3:IRAK1
REACTOME_CELLULAR_SENESCENCE	107	38	0.000364815	0.00763654	PHC2:AGO4:AGO1:AGO3:JUN:MAPKAPK2:UBE2D1:ANAPC16:RELA:MRE11A:ATM:ETS1:CDK4:MAPKAPK5:RB1:TFDP1:FOS:MAPK3:KDM6B:STAT3:CDC27:MAP4K4:ETS2:MAPK1:CBX6:TNRC6B:UBE2E1:IGFBP7:LMNB1:E2F3:HMGA1:MAPK14:MAP3K5:H2AFV:CDK6:EZH2:NBN:RPS6KA3
REACTOME_RHO_GTPASES_ACTIVATE_NADPH_OXIDASES	16	10	0.00037882	0.00778529	NCF2:PRKCB:MAPK3:PIK3C3:MAPK1:RAC2:PRKCD:MAPK14:RAC1:CYBB
REACTOME_HEPARAN_SULFATE_HEPARIN_HS_GAG_METABOLISM	30	15	0.000404397	0.00815842	B3GALT6:HS2ST1:DCN:XYLT1:HS6ST1:GPC1:SDC4:GLB1:VCAN:NDST1:B4GALT7:SDC2:EXT1:GPC4:IDS:IDS
REACTOME_SEMAPHORIN_INTERACTIONS	46	20	0.000493706	0.00907582	RHOC:PTPRC:PLXNA2:ITGB1:PLXNC1:MYH11:ROCK1:PIP5K1C:TYROBP:RRAS:ROCK2:MYL9:MYH9:PLXND1:ITGA1:FYN:RAC1:DPYSL2:TLN1:SEMA4D
REACTOME_ACTIVATION_OF_NMDA_RECEPTORS_AND_POSTSYNAPTIC_EVENTS	37	17	0.00059624	0.0102944	PRKACB:PRKAB2:KRAS:TUBA1A:TUBA1C:CAMKK2:MAPK3:TUBB6:PRKACA:CREB1:MAPK1:PRKAR2A:TUBB2A:RAC1:PRKX:RPS6KA3:CASK
REACTOME_MAPK_TARGETS_NUCLEAR_EVENTS_MEDIATED_BY_MAP_KINASES	25	13	0.000608584	0.0102944	JUN:MAPKAPK2:DUSP6:FOS:MEF2A:MAPK3:ATF2:CREB1:MAPK1:MEF2C:MAPK14:PPP2R5D:RPS6KA3
REACTOME_CELL_JUNCTION_ORGANIZATION	50	21	0.000631985	0.010301	LAMC2:ITGB1:COL17A1:CD151:ILK:PARVA:PXN:FERMT2:ACTN1:CDH11:LAMA3:PVR:VASP:LIMS1:LIMS2:ITGA6:DST:ACTB:PLEC:ARHGEF6:FLNA
REACTOME_FCERI_MEDIATED_MAPK_ACTIVATION	23	12	0.000951243	0.0144261	JUN:SHC1:FCER1G:KRAS:FOS:MAPK3:GRB2:MAPK1:MAP3K1:LCP2:RAC1:SYK
REACTOME_BINDING_AND_UPTAKE_OF_LIGANDS_BY_SCAVENGER_RECEPTORS	26	13	0.000984534	0.0145301	FTH1:CD163:LRP1:HSPH1:COL4A1:COL4A2:COL1A1:FTL:COL3A1:STAB1:SPARC:COL1A2:MSR1
REACTOME_CELL_SURFACE_INTERACTIONS_AT_THE_VASCULAR_WALL	83	30	0.00105497	0.0154659	CD58:SHC1:CD84:FCER1G:ATP1B1:SELL:ITGB1:CD44:KRAS:GAS6:SLC7A7:IGHM:SLC7A6:COL1A1:GRB2:MERTK:ITGA6:INPP5D:GPC1:SIRPA:SDC4:ITGB2:PIK3CA:PIK3R1:CD74:FYN:COL1A2:CAV1:SDC2:CD99
REACTOME_G_ALPHA_Q_SIGNALLING_EVENTS	52	21	0.0011665	0.0160887	GNB1:PTAFR:RGS2:KRAS:ITPR2:DGKH:LPAR6:MAPK3:GRB2:CREB1:DGKD:APP:MAPK1:ITPR1:PRKCD:PIK3CA:GNB4:TRIO:PIK3R1:EDN1:RPS6KA3
REACTOME_RESPONSE_TO_ELEVATED_PLATELET_CYTOSOLIC_CA2PLUS	77	28	0.00137417	0.018314	TAGLN2:SRGN:VCL:FERMT3:ENDOD1:CD9:GAS6:ACTN1:THBS1:PRKCB:STX4:PFN1:LGALS3BP:TMX3:CFD:PLEK:APP:WDR1:LHFPL2:SPARC:GTPBP2:VEGFA:PDGFA:FAM3C:FAM49B:TLN1:TIMP1:FLNA
REACTOME_MYD88_CASCADE_INITIATED_ON_PLASMA_MEMBRANE	63	24	0.00141823	0.0187873	JUN:S100A12:MAPKAPK2:NFKB2:RELA:DUSP6:HMGB1:NFKBIA:FOS:MAP2K1:MEF2A:MAPK3:ATF2:CREB1:APP:MAPK1:MYD88:MAP3K1:MEF2C:MAPK14:PPP2R5D:RP1-111D6,3:TAB2:RPS6KA3:IRAK1
REACTOME_G_ALPHA_I_SIGNALLING_EVENTS	92	32	0.00153227	0.0195902	GNB1:PRKACB:NMT2:C3AR1:ITPR2:LRP1:CAMKK2:SLC24A1:S1PR2:LDLR:PRKACA:FPR1:CXCR4:CREB1:GPC1:SDC4:APP:MAPK1:ITPR1:CCR1:PRKAR2A:GNAI2:PRKCD:GNB4:METAP1:PPP3CA:PDE4D:PPP2R5D:NAPEPLD:SDC2:PRKX:GPC4
REACTOME_ONCOGENE_INDUCED_SENESCENCE	27	13	0.00153644	0.0195902	AGO4:AGO1:AGO3:ETS1:CDK4:RB1:TFDP1:MAPK3:ETS2:MAPK1:TNRC6B:E2F3:CDK6
REACTOME_TRIF_TICAM1_MEDIATED_TLR4_SIGNALING	72	26	0.00224946	0.0243673	JUN:S100A12:MAPKAPK2:UBE2D1:NFKB2:RELA:BIRC2:DUSP6:HMGB1:NFKBIA:FOS:MAP2K1:MEF2A:MAPK3:ATF2:CREB1:APP:MAPK1:MEF2C:RIPK1:MAPK14:PPP2R5D:RP1-111D6,3:TAB2:TLR4:RPS6KA3:IRAK1
REACTOME_RAF_INDEPENDENT_MAPK1_3_ACTIVATION	19	10	0.00234228	0.0248681	JAK1:IL6R:DUSP5:DUSP6:MAP2K1:MAPK3:TYK2:MAPK1:IL6ST:JAK2
REACTOME_L1CAM_INTERACTIONS	58	22	0.00235223	0.0248681	LYPLA2:ITGB1:KIAA1598:RPS6KA4:TUBA1A:TUBA1C:NUMB:MAP2K1:MAPK3:TUBB6:SPTBN1:NRP2:MAPK1:ALCAM:ITGA1:TUBB2A:ACTB:RAC1:DPYSL2:SPTAN1:RPS6KA3:MSN
REACTOME_SIGNALING_BY_NTRKS	66	24	0.00293893	0.0299199	RAP1A:SHC1:MAPKAPK2:KRAS:DUSP6:MEF2A:MAPK3:STAT3:GRB2:BAX:CREB1:TIAM1:MAPK1:PIK3CA:PIK3R1:MEF2C:MAPK14:PPP2R5D:FYN:RAC1:RALA:RALGDS:NELFB:RPS6KA3
REACTOME_OXIDATIVE_STRESS_INDUCED_SENESCENCE	59	22	0.00301901	0.0305935	PHC2:AGO4:AGO1:AGO3:JUN:MAPKAPK2:CDK4:MAPKAPK5:TFDP1:FOS:MAPK3:KDM6B:MAP4K4:MAPK1:CBX6:TNRC6B:E2F3:MAPK14:MAP3K5:H2AFV:CDK6:EZH2
REACTOME_MAP2K_AND_MAPK_ACTIVATION	29	13	0.00340792	0.0330133	RAP1A:VCL:KRAS:RAP1B:PEBP1:MARK3:MAP2K1:MAPK3:ARRB2:KSR1:MAPK1:ACTB:TLN1
REACTOME_INTERLEUKIN_2_FAMILY_SIGNALING	23	11	0.00376475	0.0356475	JAK1:SHC1:LGALS9:STAT3:GRB2:INPP5D:PIK3CA:PIK3R1:PTK2B:JAK2:SYK
REACTOME_G_PROTEIN_MEDIATED_EVENTS	23	11	0.00376475	0.0356475	PRKACB:ITPR2:CAMKK2:PRKACA:CREB1:MAPK1:ITPR1:PRKAR2A:GNAI2:PRKCD:PRKX
REACTOME_NUCLEAR_EVENTS_KINASE_AND_TRANSCRIPTION_FACTOR_ACTIVATION	20	10	0.00380953	0.0356475	MAPKAPK2:DUSP6:MEF2A:MAPK3:CREB1:MAPK1:MEF2C:MAPK14:PPP2R5D:RPS6KA3
REACTOME_REGULATION_OF_ACTIN_DYNAMICS_FOR_PHAGOCYTIC_CUP_FORMATION	46	18	0.00386113	0.0359773	FCGR2A:FCGR3A:NCKAP1L:MAPK3:GRB2:MYO9B:ACTR2:WIPF1:MAPK1:MYH9:MYO10:CYFIP2:ACTB:RAC1:ARPC1B:SYK:ABL1:WAS
REACTOME_SIGNALING_BY_MODERATE_KINASE_ACTIVITY_BRAF_MUTANTS	33	14	0.00444973	0.0404337	RAP1A:VCL:KRAS:RAP1B:PEBP1:MARK3:MAP2K1:MAPK3:ARRB2:KSR1:MAPK1:ACTB:JAK2:TLN1
REACTOME_NEUROTRANSMITTER_RECEPTORS_AND_POSTSYNAPTIC_SIGNAL_TRANSMISSION	65	23	0.00525655	0.0467982	GNB1:PRKACB:PRKAB2:KRAS:TUBA1A:TUBA1C:CAMKK2:NPTN:PRKCB:MAPK3:TUBB6:PRKACA:CREB1:EPB41L1:MAPK1:PRKAR2A:GNAI2:GNB4:TUBB2A:RAC1:PRKX:RPS6KA3:CASK
REACTOME_RECYCLING_PATHWAY_OF_L1	27	12	0.00528168	0.0468323	KIAA1598:RPS6KA4:TUBA1A:TUBA1C:NUMB:TUBB6:MAPK1:TUBB2A:ACTB:DPYSL2:RPS6KA3:MSN
REACTOME_TRANSCRIPTIONAL_REGULATION_BY_MECP2	37	15	0.00548566	0.0484457	AGO4:AGO1:AGO3:LBR:SLC2A3:NCOR2:PRKACA:CREB1:TNRC6B:MEF2C:FKBP5:SGK1:HIPK2:NOTCH1:IRAK1
REACTOME_CENTROSOME_MATURATION	58	21	0.00553706	0.048704	SDCCAG8:TUBGCP2:TUBA1A:CEP290:NEDD1:TUBGCP3:HAUS2:CCP110:CSNK1D:CEP192:PRKACA:CLASP1:MZT2B:CSNK1E:HAUS3:CEP135:TUBB:CEP78:CDK5RAP2:CNTRL:ODF2
REACTOME_DISEASES_ASSOCIATED_WITH_GLYCOSAMINOGLYCAN_METABOLISM	24	11	0.0056462	0.0488692	B3GALT6:PAPSS2:LUM:DCN:GPC1:SDC4:VCAN:B4GALT7:SDC2:EXT1:GPC4
REACTOME_AXON_GUIDANCE	344	92	0.00582199	0.0488692	EPHA2:LYPLA2:PRKACB:RHOC:APH1A:SHC1:ABL2:PTPRC:PLXNA2:ENAH:ITGB1:ABLIM1:KIAA1598:RPS6KA4:KRAS:TUBA1A:TUBA1C:SRGAP1:PLXNC1:EFNB2:COL4A1:COL4A2:NUMB:EVL:RPS27L:MAP2K1:MYH11:MAPK3:PFN1:GRB2:TUBB6:ROCK1:PIP5K1C:PRKACA:MYO9B:TYROBP:PAK4:VASP:RRAS:ROCK2:PSME4:SPTBN1:ACTR2:CLASP1:CXCR4:COL3A1:COL5A2:NRP2:CREB1:COL6A3:GPC1:PTPRA:MYL9:TIAM1:ITSN1:COL6A1:COL6A2:MAPK1:MYH9:RPL32:PRKAR2A:ALCAM:PLXND1:PIK3CA:…
